# Supplementary material for: ﻿Exploring cryptic biodiversity in a world heritage site: a new pitviper (Squamata, Viperidae, Crotalinae) from Jiuzhaigou, Aba, Sichuan, China
Source: Zookeys. 2022 Jul 25;1114:59–76. doi: 10.3897/zookeys.1114.79709 (PMC9848824; doi:10.3897/zookeys.1114.79709)
Supplement: XML Treatment for Viperidae [file zookeys.1114.79709-treatment1.xml]

<!DOCTYPE tp:taxon-treatment
  PUBLIC "-//TaxonX//DTD Taxonomic Treatment Publishing DTD v0 20100105//EN" "tax-treatment-NSO.dtd">
<tp:taxon-treatment xmlns:tp="http://www.plazi.org/taxpub"><tp:treatment-meta><kwd-group><label>Taxon classification</label><kwd>
                <named-content content-type="kingdom">Animalia</named-content>
              </kwd><kwd>
                <named-content content-type="order">Squamata</named-content>
              </kwd><kwd>
                <named-content content-type="family">Viperidae</named-content>
              </kwd></kwd-group><mixed-citation publication-type="journal"><person-group><name><surname>Zhang</surname><given-names>Mei-Hua</given-names></name><name><surname>Shi</surname><given-names>Sheng-Chao</given-names></name><name><surname>Li</surname><given-names>Cheng</given-names></name><name><surname>Yan</surname><given-names>Peng</given-names></name><name><surname>Wang</surname><given-names>Ping</given-names></name><name><surname>Ding</surname><given-names>Li</given-names></name><name><surname>Du</surname><given-names>Jie</given-names></name><name><surname>Plenković-Moraj</surname><given-names>Anđelka</given-names></name><name><surname>Jiang</surname><given-names>Jian-Ping</given-names></name><name><surname>Shi</surname><given-names>Jing-Song</given-names></name></person-group><article-title>﻿Exploring cryptic biodiversity in a world heritage site: a new pitviper (<tp:taxon-name><tp:taxon-name-part taxon-name-part-type="order">Squamata</tp:taxon-name-part></tp:taxon-name>, <tp:taxon-name><tp:taxon-name-part taxon-name-part-type="family">Viperidae</tp:taxon-name-part></tp:taxon-name>, <tp:taxon-name><tp:taxon-name-part taxon-name-part-type="subfamily">Crotalinae</tp:taxon-name-part></tp:taxon-name>) from Jiuzhaigou, Aba, Sichuan, China</article-title><source>Zookeys</source><day>25</day><month>07</month><year>2022</year><volume>1114</volume><fpage>59</fpage><lpage>76</lpage><pub-id pub-id-type="doi">10.3897/zookeys.1114.79709</pub-id></mixed-citation></tp:treatment-meta><tp:nomenclature><label>﻿</label><tp:taxon-name>
              <object-id xmlns:xlink="http://www.w3.org/1999/xlink" content-type="arpha" xlink:type="simple">646559CB-25AF-52DD-8FE1-3A68BD6DEC75</object-id>
              <tp:taxon-name-part taxon-name-part-type="family">Viperidae</tp:taxon-name-part>
            </tp:taxon-name><tp:taxon-authority>Oppel, 1811</tp:taxon-authority><tp:nomenclature-citation-list><tp:nomenclature-citation><tp:taxon-name>
                  <tp:taxon-name-part taxon-name-part-type="genus" reg="Gloydius">Gloydius</tp:taxon-name-part>
                </tp:taxon-name><comment>Hoge &amp; Romano-Hoge, 1981</comment></tp:nomenclature-citation></tp:nomenclature-citation-list></tp:nomenclature></tp:taxon-treatment>
