# Supplementary material for: ﻿Exploring cryptic biodiversity in a world heritage site: a new pitviper (Squamata, Viperidae, Crotalinae) from Jiuzhaigou, Aba, Sichuan, China
Source: Zookeys. 2022 Jul 25;1114:59–76. doi: 10.3897/zookeys.1114.79709 (PMC9848824; doi:10.3897/zookeys.1114.79709)
Supplement: XML Treatment for Gloydius lateralis [file zookeys.1114.79709-treatment2.xml]

<!DOCTYPE tp:taxon-treatment
  PUBLIC "-//TaxonX//DTD Taxonomic Treatment Publishing DTD v0 20100105//EN" "tax-treatment-NSO.dtd">
<tp:taxon-treatment xmlns:tp="http://www.plazi.org/taxpub"><tp:treatment-meta><kwd-group><label>Taxon classification</label><kwd>
                <named-content content-type="kingdom">Animalia</named-content>
              </kwd><kwd>
                <named-content content-type="order">Squamata</named-content>
              </kwd><kwd>
                <named-content content-type="family">Viperidae</named-content>
              </kwd></kwd-group><mixed-citation publication-type="journal"><person-group><name><surname>Zhang</surname><given-names>Mei-Hua</given-names></name><name><surname>Shi</surname><given-names>Sheng-Chao</given-names></name><name><surname>Li</surname><given-names>Cheng</given-names></name><name><surname>Yan</surname><given-names>Peng</given-names></name><name><surname>Wang</surname><given-names>Ping</given-names></name><name><surname>Ding</surname><given-names>Li</given-names></name><name><surname>Du</surname><given-names>Jie</given-names></name><name><surname>Plenković-Moraj</surname><given-names>Anđelka</given-names></name><name><surname>Jiang</surname><given-names>Jian-Ping</given-names></name><name><surname>Shi</surname><given-names>Jing-Song</given-names></name></person-group><article-title>﻿Exploring cryptic biodiversity in a world heritage site: a new pitviper (<tp:taxon-name><tp:taxon-name-part taxon-name-part-type="order">Squamata</tp:taxon-name-part></tp:taxon-name>, <tp:taxon-name><tp:taxon-name-part taxon-name-part-type="family">Viperidae</tp:taxon-name-part></tp:taxon-name>, <tp:taxon-name><tp:taxon-name-part taxon-name-part-type="subfamily">Crotalinae</tp:taxon-name-part></tp:taxon-name>) from Jiuzhaigou, Aba, Sichuan, China</article-title><source>Zookeys</source><day>25</day><month>07</month><year>2022</year><volume>1114</volume><fpage>59</fpage><lpage>76</lpage><pub-id pub-id-type="doi">10.3897/zookeys.1114.79709</pub-id></mixed-citation></tp:treatment-meta><tp:nomenclature><label>﻿</label><tp:taxon-name>
              <object-id xmlns:xlink="http://www.w3.org/1999/xlink" content-type="arpha" xlink:type="simple">774B80B3-FCF2-5623-B361-E6D8488FC62C</object-id>
              <tp:taxon-name-part taxon-name-part-type="genus" reg="Gloydius">Gloydius</tp:taxon-name-part>
              <tp:taxon-name-part taxon-name-part-type="species" reg="lateralis">lateralis</tp:taxon-name-part>
              <object-id xmlns:xlink="http://www.w3.org/1999/xlink" content-type="zoobank" xlink:type="simple">http://zoobank.org/6553A5A1-6A2A-4605-B5F7-64724A2DAB7B</object-id>
            </tp:taxon-name><tp:taxon-authority>Zhang, Shi, Jiang &amp; Shi</tp:taxon-authority><tp:taxon-status xmlns:xlink="http://www.w3.org/1999/xlink" xlink:type="simple">sp. nov.</tp:taxon-status><xref ref-type="fig" rid="F2">Figs 2</xref><xref ref-type="fig" rid="F3">, 3</xref><xref ref-type="fig" rid="F4">, 4</xref><xref ref-type="fig" rid="F5">, 5</xref><xref ref-type="fig" rid="F6">, 6</xref></tp:nomenclature><tp:treatment-sec sec-type="Chresonymy" id="SECID0EFFBK"><title>Chresonymy.</title><p><italic><tp:taxon-name><tp:taxon-name-part taxon-name-part-type="genus" reg="Gloydius">Gloydius</tp:taxon-name-part><tp:taxon-name-part taxon-name-part-type="species" reg="strauchi">strauchi</tp:taxon-name-part></tp:taxon-name></italic> – <xref ref-type="bibr" rid="B7">Li et al. 2004</xref></p></tp:treatment-sec><tp:treatment-sec sec-type="Holotype" id="SECID0EZFBK"><title>Holotype.</title><p><named-content xmlns:xlink="http://www.w3.org/1999/xlink" content-type="dwc:institutional_code" xlink:title="Institute of Chengdu Institute of Biology" xlink:href="http://grbio.org/institution/chengdu-institute-biology-0" xlink:type="simple">CIB</named-content> 119377 (collection number: JZ02, Figs <xref ref-type="fig" rid="F2">2</xref>–<xref ref-type="fig" rid="F3">3</xref>), аdult female, collected from Zharu Valley, Jiuzhaigou National Nature Reserve, Aba Tibetan and Qiang Autonomous Prefecture, Sichuan Province, China (<named-content xmlns:xlink="http://www.w3.org/1999/xlink" content-type="dwc:verbatimCoordinates" xlink:type="simple"><named-content content-type="geo-json" specific-use="{&#34;type&#34;:&#34;Point&#34;,&#34;coordinates&#34;:[103.930000,33.260000]}" id="NCID0ESGBK" xlink:type="simple">33.26°N, 103.93°E</named-content></named-content>, 2072 m a.s.l.), leg. Chun-Lin Zhao, Peng Yan, and Tao Yang, 8 Jun. 2021.</p><fig id="F2" position="float" orientation="portrait"><object-id xmlns:xlink="http://www.w3.org/1999/xlink" content-type="doi" xlink:type="simple">10.3897/zookeys.1114.79709.figure2</object-id><object-id xmlns:xlink="http://www.w3.org/1999/xlink" content-type="arpha" xlink:type="simple">C5F10D7A-7592-5768-A9CE-8D763A0F9218</object-id><label>Figure 2.</label><caption><p>Holotype of <italic><tp:taxon-name><tp:taxon-name-part taxon-name-part-type="genus" reg="Gloydius">Gloydius</tp:taxon-name-part><tp:taxon-name-part taxon-name-part-type="species" reg="lateralis">lateralis</tp:taxon-name-part></tp:taxon-name></italic> sp. nov. in life, adult female, <named-content xmlns:xlink="http://www.w3.org/1999/xlink" content-type="dwc:institutional_code" xlink:title="Institute of Chengdu Institute of Biology" xlink:href="http://grbio.org/institution/chengdu-institute-biology-0" xlink:type="simple">CIB</named-content> 119377 (JZ02) <bold>A</bold> dorsolateral view <bold>B</bold> ventral view.</p></caption><graphic xmlns:xlink="http://www.w3.org/1999/xlink" xlink:href="zookeys-1114-059_article-79709__-g002.jpg" position="float" orientation="portrait" xlink:type="simple" id="oo_719077.jpg"><uri content-type="original_file" xlink:type="simple">https://binary.pensoft.net/fig/719077</uri></graphic></fig><fig id="F3" position="float" orientation="portrait"><object-id xmlns:xlink="http://www.w3.org/1999/xlink" content-type="doi" xlink:type="simple">10.3897/zookeys.1114.79709.figure3</object-id><object-id xmlns:xlink="http://www.w3.org/1999/xlink" content-type="arpha" xlink:type="simple">7A869FCF-004F-5157-99FA-8D7A5BCD8110</object-id><label>Figure 3.</label><caption><p>Head squamation of holotype of <italic><tp:taxon-name><tp:taxon-name-part taxon-name-part-type="genus" reg="Gloydius">Gloydius</tp:taxon-name-part><tp:taxon-name-part taxon-name-part-type="species" reg="lateralis">lateralis</tp:taxon-name-part></tp:taxon-name></italic> sp. nov. <named-content xmlns:xlink="http://www.w3.org/1999/xlink" content-type="dwc:institutional_code" xlink:title="Institute of Chengdu Institute of Biology" xlink:href="http://grbio.org/institution/chengdu-institute-biology-0" xlink:type="simple">CIB</named-content> 119377 (JZ02) <bold>A</bold> lateral view <bold>B</bold> ventral view <bold>C</bold> dorsal view. Scale bar: 10 mm.</p></caption><graphic xmlns:xlink="http://www.w3.org/1999/xlink" xlink:href="zookeys-1114-059_article-79709__-g003.jpg" position="float" orientation="portrait" xlink:type="simple" id="oo_719078.jpg"><uri content-type="original_file" xlink:type="simple">https://binary.pensoft.net/fig/719078</uri></graphic></fig></tp:treatment-sec><tp:treatment-sec sec-type="Paratypes" id="SECID0EBJBK"><title>Paratypes.</title><p>Three adult females: <named-content xmlns:xlink="http://www.w3.org/1999/xlink" content-type="dwc:institutional_code" xlink:title="Institute of Vertebrate Paleontology and Paleoanthropology" xlink:href="http://grbio.org/institution/institute-vertebrate-paleontology-and-paleoanthropology" xlink:type="simple">IVPP</named-content> OV 2727, <named-content xmlns:xlink="http://www.w3.org/1999/xlink" content-type="dwc:institutional_code" xlink:title="Institute of Chengdu Institute of Biology" xlink:href="http://grbio.org/institution/chengdu-institute-biology-0" xlink:type="simple">CIB</named-content> 119378, and <named-content xmlns:xlink="http://www.w3.org/1999/xlink" content-type="dwc:institutional_code" xlink:title="Institute of Chengdu Institute of Biology" xlink:href="http://grbio.org/institution/chengdu-institute-biology-0" xlink:type="simple">CIB</named-content> 119379 (JZ01, JZ03, and JZ04; Fig. <xref ref-type="fig" rid="F4">4</xref>), leg. Peng Yan and Mei-Hua Zhang 31 Aug. 2021. Four adult females (SAFS2021001–SAFS2021004), leg. Ping Wang, Jun. 2021; one adult male (<named-content xmlns:xlink="http://www.w3.org/1999/xlink" content-type="dwc:institutional_code" xlink:title="Institute of Chengdu Institute of Biology" xlink:href="http://grbio.org/institution/chengdu-institute-biology-0" xlink:type="simple">CIB</named-content> 87280), leg. Cheng Li, 23 May 2002. All paratypes were collected from the same locality of the holotype.</p><fig id="F4" position="float" orientation="portrait"><object-id xmlns:xlink="http://www.w3.org/1999/xlink" content-type="doi" xlink:type="simple">10.3897/zookeys.1114.79709.figure4</object-id><object-id xmlns:xlink="http://www.w3.org/1999/xlink" content-type="arpha" xlink:type="simple">BFED2374-E71F-5CF8-95DE-CABDB8339487</object-id><label>Figure 4.</label><caption><p>Paratypes of <italic><tp:taxon-name><tp:taxon-name-part taxon-name-part-type="genus" reg="Gloydius">Gloydius</tp:taxon-name-part><tp:taxon-name-part taxon-name-part-type="species" reg="lateralis">lateralis</tp:taxon-name-part></tp:taxon-name></italic> sp. nov. in life <bold>A, B</bold><named-content xmlns:xlink="http://www.w3.org/1999/xlink" content-type="dwc:institutional_code" xlink:title="Institute of Chengdu Institute of Biology" xlink:href="http://grbio.org/institution/chengdu-institute-biology-0" xlink:type="simple">CIB</named-content> 119379 (JZ04), adult female in dorsolateral and ventral views <bold>C, D</bold> CIB119378 (JZ03), adult female in dorsolateral and ventral views.</p></caption><graphic xmlns:xlink="http://www.w3.org/1999/xlink" xlink:href="zookeys-1114-059_article-79709__-g004.jpg" position="float" orientation="portrait" xlink:type="simple" id="oo_719079.jpg"><uri content-type="original_file" xlink:type="simple">https://binary.pensoft.net/fig/719079</uri></graphic></fig></tp:treatment-sec><tp:treatment-sec sec-type="Diagnoses" id="SECID0EPLBK"><title>Diagnoses.</title><p>The above-mentioned specimens were identified as members of the genus <italic><tp:taxon-name><tp:taxon-name-part taxon-name-part-type="genus" reg="Gloydius">Gloydius</tp:taxon-name-part></tp:taxon-name></italic> based on the small body size, bilateral pits, and divided subcaudal scales (<xref ref-type="bibr" rid="B21">Zhao 2006</xref>; <xref ref-type="bibr" rid="B11">Shi et al. 2016</xref>, <xref ref-type="bibr" rid="B12">2017</xref>, <xref ref-type="bibr" rid="B13">2018</xref>, <xref ref-type="bibr" rid="B14">2021</xref>). <italic><tp:taxon-name><tp:taxon-name-part taxon-name-part-type="genus" reg="Gloydius">G.</tp:taxon-name-part><tp:taxon-name-part taxon-name-part-type="species" reg="lateralis">lateralis</tp:taxon-name-part></tp:taxon-name></italic> sp. nov. differs from other congeneric species by a combination of the following characteristics: (1) relatively larger eyes (<abbrev xmlns:xlink="http://www.w3.org/1999/xlink" xlink:title="eye diameter" id="ABBRID0E2MBK" xlink:type="simple">ED</abbrev>/<abbrev xmlns:xlink="http://www.w3.org/1999/xlink" xlink:title="head length" id="ABBRID0E6MBK" xlink:type="simple">HL</abbrev>: 0.145–0.171, <italic>n</italic> = 5); (2) three palatine teeth; (3) 20 or 21 rows of mid-body dorsal scales; (4) ventrals 151–163 (<italic>n</italic> = 9); (5) subcaudals 38–49 (<italic>n</italic> = 6); (6) dorsal body laurel green or light brown with four rows of zigzag, dark brown patches, the medial two rows separated from each other by alternate phyllotaxis pattern in background color; (7) continuous, regular greyish-brown ventrolateral stripe on each side of body and tail.</p></tp:treatment-sec><tp:treatment-sec sec-type="comparisons" id="SECID0EJNBK"><title>Comparisons.</title><p>Compared to other species in the genus <italic><tp:taxon-name><tp:taxon-name-part taxon-name-part-type="genus" reg="Gloydius">Gloydius</tp:taxon-name-part></tp:taxon-name></italic>, <italic><tp:taxon-name><tp:taxon-name-part taxon-name-part-type="genus" reg="Gloydius">G.</tp:taxon-name-part><tp:taxon-name-part taxon-name-part-type="species" reg="lateralis">lateralis</tp:taxon-name-part></tp:taxon-name></italic> sp. nov. has continuous, regular greyish-brown and pale, greyish-white ventrolateral stripes on both sides (vs disconnected white upper bordered ventrolateral stripes in <italic><tp:taxon-name><tp:taxon-name-part taxon-name-part-type="genus" reg="Gloydius">G.</tp:taxon-name-part><tp:taxon-name-part taxon-name-part-type="species" reg="qinlingensis">qinlingensis</tp:taxon-name-part></tp:taxon-name></italic> and <italic><tp:taxon-name><tp:taxon-name-part taxon-name-part-type="genus" reg="Gloydius">G.</tp:taxon-name-part><tp:taxon-name-part taxon-name-part-type="species" reg="liupanensis">liupanensis</tp:taxon-name-part></tp:taxon-name></italic>; lacking the ventrolateral stripes in other congeneric species), and relatively larger eyes than the congeneric species (the ratio between the eye diameter and head length ranges from 0.145–0.171 in <italic><tp:taxon-name><tp:taxon-name-part taxon-name-part-type="genus" reg="Gloydius">G.</tp:taxon-name-part><tp:taxon-name-part taxon-name-part-type="species" reg="lateralis">lateralis</tp:taxon-name-part></tp:taxon-name></italic> sp. nov. vs &lt; 0.134 in others).</p><p><italic><tp:taxon-name><tp:taxon-name-part taxon-name-part-type="genus" reg="Gloydius">Gloydius</tp:taxon-name-part><tp:taxon-name-part taxon-name-part-type="species" reg="lateralis">lateralis</tp:taxon-name-part></tp:taxon-name></italic> sp. nov. can be differentiated from the species in the <italic><tp:taxon-name><tp:taxon-name-part taxon-name-part-type="genus" reg="Gloydius">G.</tp:taxon-name-part><tp:taxon-name-part taxon-name-part-type="species" reg="blomhoffii">blomhoffii</tp:taxon-name-part></tp:taxon-name></italic> group by having three palatine teeth (vs four), from the <italic><tp:taxon-name><tp:taxon-name-part taxon-name-part-type="genus" reg="Gloydius">G.</tp:taxon-name-part><tp:taxon-name-part taxon-name-part-type="species" reg="halys">halys</tp:taxon-name-part></tp:taxon-name></italic> complex by having 20 or 21 rows of mid-body dorsal scales (vs 22 or 23).</p><p>For species in the <italic><tp:taxon-name><tp:taxon-name-part taxon-name-part-type="genus" reg="Gloydius">G.</tp:taxon-name-part><tp:taxon-name-part taxon-name-part-type="species" reg="strauchi">strauchi</tp:taxon-name-part></tp:taxon-name></italic> group, <italic><tp:taxon-name><tp:taxon-name-part taxon-name-part-type="genus" reg="Gloydius">Gloydius</tp:taxon-name-part><tp:taxon-name-part taxon-name-part-type="species" reg="lateralis">lateralis</tp:taxon-name-part></tp:taxon-name></italic> sp. nov. can be differentiated from <italic><tp:taxon-name><tp:taxon-name-part taxon-name-part-type="genus" reg="Gloydius">G.</tp:taxon-name-part><tp:taxon-name-part taxon-name-part-type="species" reg="monticola">monticola</tp:taxon-name-part></tp:taxon-name></italic> by having 20 or 21 rows of mid-body dorsal scales (vs 19 in <italic><tp:taxon-name><tp:taxon-name-part taxon-name-part-type="genus" reg="Gloydius">G.</tp:taxon-name-part><tp:taxon-name-part taxon-name-part-type="species" reg="monticola">monticola</tp:taxon-name-part></tp:taxon-name></italic>). Given the similar to <italic><tp:taxon-name><tp:taxon-name-part taxon-name-part-type="genus" reg="Gloydius">G.</tp:taxon-name-part><tp:taxon-name-part taxon-name-part-type="species" reg="angusticeps">angusticeps</tp:taxon-name-part></tp:taxon-name></italic>, <italic><tp:taxon-name><tp:taxon-name-part taxon-name-part-type="genus" reg="Gloydius">G.</tp:taxon-name-part><tp:taxon-name-part taxon-name-part-type="species" reg="lateralis">lateralis</tp:taxon-name-part></tp:taxon-name></italic> sp. nov. can be differentiated from the latter by the larger eyes (<abbrev xmlns:xlink="http://www.w3.org/1999/xlink" xlink:title="eye diameter" id="ABBRID0EJSBK" xlink:type="simple">ED</abbrev>/<abbrev xmlns:xlink="http://www.w3.org/1999/xlink" xlink:title="head length" id="ABBRID0ENSBK" xlink:type="simple">HL</abbrev> 0.145–0.171 vs 0.104–0.119) and the ticker postorbital stripes. Additionally, the ventrolateral stripes sometimes appear in some other <italic><tp:taxon-name><tp:taxon-name-part taxon-name-part-type="genus" reg="Gloydius">Gloydius</tp:taxon-name-part></tp:taxon-name></italic> species, such as <italic><tp:taxon-name><tp:taxon-name-part taxon-name-part-type="genus" reg="Gloydius">G.</tp:taxon-name-part><tp:taxon-name-part taxon-name-part-type="species" reg="qinlingensis">qinlingensis</tp:taxon-name-part></tp:taxon-name></italic> and <italic><tp:taxon-name><tp:taxon-name-part taxon-name-part-type="genus" reg="Gloydius">G.</tp:taxon-name-part><tp:taxon-name-part taxon-name-part-type="species" reg="liupanensis">liupanensis</tp:taxon-name-part></tp:taxon-name></italic>, but <italic><tp:taxon-name><tp:taxon-name-part taxon-name-part-type="genus" reg="Gloydius">G.</tp:taxon-name-part><tp:taxon-name-part taxon-name-part-type="species" reg="lateralis">lateralis</tp:taxon-name-part></tp:taxon-name></italic> sp. nov. differs from them by having the ventrolateral stripe lacking a white upper edge. <italic><tp:taxon-name><tp:taxon-name-part taxon-name-part-type="genus" reg="Gloydius">Gloydius</tp:taxon-name-part><tp:taxon-name-part taxon-name-part-type="species" reg="lateralis">lateralis</tp:taxon-name-part></tp:taxon-name></italic> sp. nov. differs from <italic><tp:taxon-name><tp:taxon-name-part taxon-name-part-type="genus" reg="Gloydius">G.</tp:taxon-name-part><tp:taxon-name-part taxon-name-part-type="species" reg="strauchi">strauchi</tp:taxon-name-part></tp:taxon-name></italic>, <italic><tp:taxon-name><tp:taxon-name-part taxon-name-part-type="genus" reg="Gloydius">G.</tp:taxon-name-part><tp:taxon-name-part taxon-name-part-type="species" reg="rubromaculatus">rubromaculatus</tp:taxon-name-part></tp:taxon-name></italic>, <italic><tp:taxon-name><tp:taxon-name-part taxon-name-part-type="genus" reg="Gloydius">G.</tp:taxon-name-part><tp:taxon-name-part taxon-name-part-type="species" reg="lipipengi">lipipengi</tp:taxon-name-part></tp:taxon-name></italic>, and <italic><tp:taxon-name><tp:taxon-name-part taxon-name-part-type="genus" reg="Gloydius">G.</tp:taxon-name-part><tp:taxon-name-part taxon-name-part-type="species" reg="huangi">huangi</tp:taxon-name-part></tp:taxon-name></italic> by the triangular head in dorsal view (vs spoon-shaped head: Figs <xref ref-type="fig" rid="F5">5</xref>, <xref ref-type="fig" rid="F6">6</xref>).</p><fig id="F5" position="float" orientation="portrait"><object-id xmlns:xlink="http://www.w3.org/1999/xlink" content-type="doi" xlink:type="simple">10.3897/zookeys.1114.79709.figure5</object-id><object-id xmlns:xlink="http://www.w3.org/1999/xlink" content-type="arpha" xlink:type="simple">044BA530-36A4-53FD-AF8B-90EE41B21D0D</object-id><label>Figure 5.</label><caption><p>Lateral (dorsolateral) heads of the alpine pitvipers (<italic><tp:taxon-name><tp:taxon-name-part taxon-name-part-type="genus" reg="Gloydius">Gloydius</tp:taxon-name-part></tp:taxon-name></italic>) distributed in Sichuan and Tibet (not to scales) <bold>A</bold><italic><tp:taxon-name><tp:taxon-name-part taxon-name-part-type="genus" reg="Gloydius">G.</tp:taxon-name-part><tp:taxon-name-part taxon-name-part-type="species" reg="lateralis">lateralis</tp:taxon-name-part></tp:taxon-name></italic> sp. nov., <named-content xmlns:xlink="http://www.w3.org/1999/xlink" content-type="dwc:institutional_code" xlink:title="Institute of Chengdu Institute of Biology" xlink:href="http://grbio.org/institution/chengdu-institute-biology-0" xlink:type="simple">CIB</named-content> 119377 (JZ02), female, from Jiuzhaigou National Nature Reserve, Sichuan <bold>B</bold><italic><tp:taxon-name><tp:taxon-name-part taxon-name-part-type="genus" reg="Gloydius">G.</tp:taxon-name-part><tp:taxon-name-part taxon-name-part-type="species" reg="swild">swild</tp:taxon-name-part></tp:taxon-name></italic>, <named-content xmlns:xlink="http://www.w3.org/1999/xlink" content-type="dwc:institutional_code" xlink:title="Institute of Vertebrate Paleontology and Paleoanthropology" xlink:href="http://grbio.org/institution/institute-vertebrate-paleontology-and-paleoanthropology" xlink:type="simple">IVPP</named-content> OV 2725, female, from Heishui, Sichuan <bold>C</bold><italic><tp:taxon-name><tp:taxon-name-part taxon-name-part-type="genus" reg="Gloydius">G.</tp:taxon-name-part><tp:taxon-name-part taxon-name-part-type="species" reg="angusticeps">angusticeps</tp:taxon-name-part></tp:taxon-name></italic>, <named-content xmlns:xlink="http://www.w3.org/1999/xlink" content-type="dwc:institutional_code" xlink:title="Institute of Vertebrate Paleontology and Paleoanthropology" xlink:href="http://grbio.org/institution/institute-vertebrate-paleontology-and-paleoanthropology" xlink:type="simple">IVPP</named-content> OV 2634, male, from Zoige, Sichuan <bold>D</bold><italic><tp:taxon-name><tp:taxon-name-part taxon-name-part-type="genus" reg="Gloydius">G.</tp:taxon-name-part><tp:taxon-name-part taxon-name-part-type="species" reg="liupanensis">liupanensis</tp:taxon-name-part></tp:taxon-name></italic>, male, from Longnan, Gansu <bold>E</bold><italic><tp:taxon-name><tp:taxon-name-part taxon-name-part-type="genus" reg="Gloydius">G.</tp:taxon-name-part><tp:taxon-name-part taxon-name-part-type="species" reg="qinlingensis">qinlingensis</tp:taxon-name-part></tp:taxon-name></italic>, male, from Ningshaan, Shaanxi <bold>F</bold><italic><tp:taxon-name><tp:taxon-name-part taxon-name-part-type="genus" reg="Gloydius">G.</tp:taxon-name-part><tp:taxon-name-part taxon-name-part-type="species" reg="strauchi">strauchi</tp:taxon-name-part></tp:taxon-name></italic>, SYNU1508G4, male, from Litang, Sichuan <bold>G</bold><italic><tp:taxon-name><tp:taxon-name-part taxon-name-part-type="genus" reg="Gloydius">G.</tp:taxon-name-part><tp:taxon-name-part taxon-name-part-type="species" reg="lipipengi">lipipengi</tp:taxon-name-part></tp:taxon-name></italic>, <named-content xmlns:xlink="http://www.w3.org/1999/xlink" content-type="dwc:institutional_code" xlink:title="Institute of Vertebrate Paleontology and Paleoanthropology" xlink:href="http://grbio.org/institution/institute-vertebrate-paleontology-and-paleoanthropology" xlink:type="simple">IVPP</named-content> OV 2720, male, from Zayu, Tibet <bold>H</bold><italic><tp:taxon-name><tp:taxon-name-part taxon-name-part-type="genus" reg="Gloydius">G.</tp:taxon-name-part><tp:taxon-name-part taxon-name-part-type="species" reg="rubromaculatus">rubromaculatus</tp:taxon-name-part></tp:taxon-name></italic>, male, from Yushu, Qinghai (not included in this study) <bold>I</bold><italic><tp:taxon-name><tp:taxon-name-part taxon-name-part-type="genus" reg="Gloydius">G.</tp:taxon-name-part><tp:taxon-name-part taxon-name-part-type="species" reg="huangi">huangi</tp:taxon-name-part></tp:taxon-name></italic>, <named-content xmlns:xlink="http://www.w3.org/1999/xlink" content-type="dwc:institutional_code" xlink:title="Institute of Chengdu Institute of Biology" xlink:href="http://grbio.org/institution/chengdu-institute-biology-0" xlink:type="simple">CIB</named-content> 533422012, male, from Hola, Mangkang. Copyright: Sheng-Chao Shi (<bold>A, I</bold>), Jing-Song Shi (<bold>B, C, E, F, G, H</bold>), Zu-Yao Xia (<bold>D</bold>).</p></caption><graphic xmlns:xlink="http://www.w3.org/1999/xlink" xlink:href="zookeys-1114-059_article-79709__-g005.jpg" position="float" orientation="portrait" xlink:type="simple" id="oo_719080.jpg"><uri content-type="original_file" xlink:type="simple">https://binary.pensoft.net/fig/719080</uri></graphic></fig><fig id="F6" position="float" orientation="portrait"><object-id xmlns:xlink="http://www.w3.org/1999/xlink" content-type="doi" xlink:type="simple">10.3897/zookeys.1114.79709.figure6</object-id><object-id xmlns:xlink="http://www.w3.org/1999/xlink" content-type="arpha" xlink:type="simple">D8D4529E-BB47-507A-95BF-3C767BD5C026</object-id><label>Figure 6.</label><caption><p>Lateral (dorsolateral) view of the alpine pitvipers (<italic><tp:taxon-name><tp:taxon-name-part taxon-name-part-type="genus" reg="Gloydius">Gloydius</tp:taxon-name-part><tp:taxon-name-part taxon-name-part-type="species" reg="strauchi">strauchi</tp:taxon-name-part></tp:taxon-name></italic> complex) that distributed in Sichuan and Tibet (not to scales); the lateral stripes are pointed by arrows <bold>A</bold><italic><tp:taxon-name><tp:taxon-name-part taxon-name-part-type="genus" reg="Gloydius">G.</tp:taxon-name-part><tp:taxon-name-part taxon-name-part-type="species" reg="lateralis">lateralis</tp:taxon-name-part></tp:taxon-name></italic> sp. nov., <named-content xmlns:xlink="http://www.w3.org/1999/xlink" content-type="dwc:institutional_code" xlink:title="Institute of Chengdu Institute of Biology" xlink:href="http://grbio.org/institution/chengdu-institute-biology-0" xlink:type="simple">CIB</named-content> 119377 (JZ02), female, from Jiuzhaigou, Sichuan <bold>B</bold><italic><tp:taxon-name><tp:taxon-name-part taxon-name-part-type="genus" reg="Gloydius">G.</tp:taxon-name-part><tp:taxon-name-part taxon-name-part-type="species" reg="swild">swild</tp:taxon-name-part></tp:taxon-name></italic>, <named-content xmlns:xlink="http://www.w3.org/1999/xlink" content-type="dwc:institutional_code" xlink:title="Institute of Vertebrate Paleontology and Paleoanthropology" xlink:href="http://grbio.org/institution/institute-vertebrate-paleontology-and-paleoanthropology" xlink:type="simple">IVPP</named-content> OV 2725, female, from Heishui, Sichuan <bold>C</bold><italic><tp:taxon-name><tp:taxon-name-part taxon-name-part-type="genus" reg="Gloydius">G.</tp:taxon-name-part><tp:taxon-name-part taxon-name-part-type="species" reg="angusticeps">angusticeps</tp:taxon-name-part></tp:taxon-name></italic>, male, from Golog, Qinghai (not included in this study) <bold>D</bold><italic><tp:taxon-name><tp:taxon-name-part taxon-name-part-type="genus" reg="Gloydius">G.</tp:taxon-name-part><tp:taxon-name-part taxon-name-part-type="species" reg="liupanensis">liupanensis</tp:taxon-name-part></tp:taxon-name></italic>, male, from Longnan, Gansu <bold>E</bold><italic><tp:taxon-name><tp:taxon-name-part taxon-name-part-type="genus" reg="Gloydius">G.</tp:taxon-name-part><tp:taxon-name-part taxon-name-part-type="species" reg="qinlingensis">qinlingensis</tp:taxon-name-part></tp:taxon-name></italic>, male, from Ningshaan, Shaanxi <bold>F</bold><italic><tp:taxon-name><tp:taxon-name-part taxon-name-part-type="genus" reg="Gloydius">G.</tp:taxon-name-part><tp:taxon-name-part taxon-name-part-type="species" reg="strauchi">strauchi</tp:taxon-name-part></tp:taxon-name></italic>, from Sichuan <bold>G</bold><italic><tp:taxon-name><tp:taxon-name-part taxon-name-part-type="genus" reg="Gloydius">G.</tp:taxon-name-part><tp:taxon-name-part taxon-name-part-type="species" reg="lipipengi">lipipengi</tp:taxon-name-part></tp:taxon-name></italic>, <named-content xmlns:xlink="http://www.w3.org/1999/xlink" content-type="dwc:institutional_code" xlink:title="Institute of Vertebrate Paleontology and Paleoanthropology" xlink:href="http://grbio.org/institution/institute-vertebrate-paleontology-and-paleoanthropology" xlink:type="simple">IVPP</named-content> OV 2720, male, from Zayu, Tibet <bold>H</bold><italic><tp:taxon-name><tp:taxon-name-part taxon-name-part-type="genus" reg="Gloydius">G.</tp:taxon-name-part><tp:taxon-name-part taxon-name-part-type="species" reg="rubromaculatus">rubromaculatus</tp:taxon-name-part></tp:taxon-name></italic>, male from Yushu, Qinghai <bold>I</bold><italic><tp:taxon-name><tp:taxon-name-part taxon-name-part-type="genus" reg="Gloydius">G.</tp:taxon-name-part><tp:taxon-name-part taxon-name-part-type="species" reg="huangi">huangi</tp:taxon-name-part></tp:taxon-name></italic>, <named-content xmlns:xlink="http://www.w3.org/1999/xlink" content-type="dwc:institutional_code" xlink:title="Institute of Chengdu Institute of Biology" xlink:href="http://grbio.org/institution/chengdu-institute-biology-0" xlink:type="simple">CIB</named-content> 533422012, male, from Hola, Mangkang. Copyright: Sheng-Chao Shi (<bold>A, I</bold>), Jing-Song Shi (<bold>B, E, G, H</bold>), Hong Zhao (<bold>C</bold>), Zu-Yao Xia (<bold>D</bold>) and Zhi-Yuan Tang (<bold>F</bold>).</p></caption><graphic xmlns:xlink="http://www.w3.org/1999/xlink" xlink:href="zookeys-1114-059_article-79709__-g006.jpg" position="float" orientation="portrait" xlink:type="simple" id="oo_719081.jpg"><uri content-type="original_file" xlink:type="simple">https://binary.pensoft.net/fig/719081</uri></graphic></fig><p><italic><tp:taxon-name><tp:taxon-name-part taxon-name-part-type="genus" reg="Gloydius">Gloydius</tp:taxon-name-part><tp:taxon-name-part taxon-name-part-type="species" reg="swild">swild</tp:taxon-name-part></tp:taxon-name></italic> is another species from Heishui, Aba, Sichuan (female holotype <named-content xmlns:xlink="http://www.w3.org/1999/xlink" content-type="dwc:institutional_code" xlink:title="Institute of Vertebrate Paleontology and Paleoanthropology" xlink:href="http://grbio.org/institution/institute-vertebrate-paleontology-and-paleoanthropology" xlink:type="simple">IVPP</named-content> OV 2725 and paratype <named-content xmlns:xlink="http://www.w3.org/1999/xlink" content-type="dwc:institutional_code" xlink:title="Institute of Vertebrate Paleontology and Paleoanthropology" xlink:href="http://grbio.org/institution/institute-vertebrate-paleontology-and-paleoanthropology" xlink:type="simple">IVPP</named-content> OV 2726) that is phylogenetically most closely related to <italic><tp:taxon-name><tp:taxon-name-part taxon-name-part-type="genus" reg="Gloydius">G.</tp:taxon-name-part><tp:taxon-name-part taxon-name-part-type="species" reg="lateralis">lateralis</tp:taxon-name-part></tp:taxon-name></italic> sp. nov., but <italic><tp:taxon-name><tp:taxon-name-part taxon-name-part-type="genus" reg="Gloydius">G.</tp:taxon-name-part><tp:taxon-name-part taxon-name-part-type="species" reg="swild">swild</tp:taxon-name-part></tp:taxon-name></italic> can be separated from the latter by significant branch lengths and <italic>p</italic>-distance (6.1%). <italic><tp:taxon-name><tp:taxon-name-part taxon-name-part-type="genus" reg="Gloydius">G.</tp:taxon-name-part><tp:taxon-name-part taxon-name-part-type="species" reg="lateralis">lateralis</tp:taxon-name-part></tp:taxon-name></italic> sp. nov. differs from <italic><tp:taxon-name><tp:taxon-name-part taxon-name-part-type="genus" reg="Gloydius">G.</tp:taxon-name-part><tp:taxon-name-part taxon-name-part-type="species" reg="swild">swild</tp:taxon-name-part></tp:taxon-name></italic> by having fewer ventrals 151–163 (<italic>n</italic> = 9) (vs 168–170, <italic>n</italic> = 2), laurel-green dorsal body with deep-colored patches (vs dark, greyish-brown background dorsal color), relatively larger eyes (<abbrev xmlns:xlink="http://www.w3.org/1999/xlink" xlink:title="eye diameter" id="ABBRID0EVDCK" xlink:type="simple">ED</abbrev>/<abbrev xmlns:xlink="http://www.w3.org/1999/xlink" xlink:title="head length" id="ABBRID0EZDCK" xlink:type="simple">HL</abbrev> 14.5–17.1%, <italic>n</italic> = 5 vs 11.5–13.4%, <italic>n</italic> = 2), the thicker postorbital stripes (2/3 the width of the anterior temporal vs half the width of the anterior temporal), and the regular greyish-brown ventrolateral stripes (vs irregular ventrolateral stripes).</p></tp:treatment-sec><tp:treatment-sec sec-type="description" id="SECID0EBECK"><title>Description of the holotype.</title><p><named-content xmlns:xlink="http://www.w3.org/1999/xlink" content-type="dwc:institutional_code" xlink:title="Institute of Chengdu Institute of Biology" xlink:href="http://grbio.org/institution/chengdu-institute-biology-0" xlink:type="simple">CIB</named-content> 119377 (JZ02), adult female, body slender, medium-sized, tail short (<abbrev xmlns:xlink="http://www.w3.org/1999/xlink" xlink:title="Snout-vent length" id="ABBRID0EPECK" xlink:type="simple">SVL</abbrev> 440.0 mm, <abbrev xmlns:xlink="http://www.w3.org/1999/xlink" xlink:title="tail length" id="ABBRID0ETECK" xlink:type="simple">TL</abbrev> 58.0 mm, <abbrev xmlns:xlink="http://www.w3.org/1999/xlink" xlink:title="tail length" id="ABBRID0EXECK" xlink:type="simple">TL</abbrev>/<abbrev xmlns:xlink="http://www.w3.org/1999/xlink" xlink:title="total length" id="ABBRID0E2ECK" xlink:type="simple">TTL</abbrev> 0.116). Head triangular in dorsal view, 1.45× the length of the width, distinct from the neck (<abbrev xmlns:xlink="http://www.w3.org/1999/xlink" xlink:title="head width" id="ABBRID0E6ECK" xlink:type="simple">HW</abbrev> 15.1 mm, <abbrev xmlns:xlink="http://www.w3.org/1999/xlink" xlink:title="head length" id="ABBRID0EDFCK" xlink:type="simple">HL</abbrev> 21.9 mm, HH 8.3 mm); snout bluntly protruding (<abbrev xmlns:xlink="http://www.w3.org/1999/xlink" xlink:title="snout length" id="ABBRID0EHFCK" xlink:type="simple">SL</abbrev> 6.4 mm) from dorsal view; upper jaw slightly protruding beyond lower jaw; rostral scales barely seem from dorsal view; canthus rostralis blunt; eyes relatively large (<abbrev xmlns:xlink="http://www.w3.org/1999/xlink" xlink:title="eye diameter" id="ABBRID0ELFCK" xlink:type="simple">ED</abbrev> 3.2 mm), pupil vertical, <abbrev xmlns:xlink="http://www.w3.org/1999/xlink" xlink:title="eye diameter" id="ABBRID0EPFCK" xlink:type="simple">ED</abbrev>/<abbrev xmlns:xlink="http://www.w3.org/1999/xlink" xlink:title="head length" id="ABBRID0ETFCK" xlink:type="simple">HL</abbrev> 0. 146. Pupil vertical. Fang not exceeding third infralabial (Fig. <xref ref-type="fig" rid="F2">2</xref>).</p><p><bold><italic><tp:taxon-name><tp:taxon-name-part taxon-name-part-type="genus" reg="Scalation">Scalation</tp:taxon-name-part></tp:taxon-name></italic>.</bold> Internals wider than long, near right triangular (IN 4.4 mm); prefrontals larger, pentagonal; frontal shield-like; the curve edges of two parietals contacting 13 small scales posterior to frontal and supraoculars; supraocular large, slightly smaller than frontal (<abbrev xmlns:xlink="http://www.w3.org/1999/xlink" xlink:title="interorbital space" id="ABBRID0EHGCK" xlink:type="simple">IOS</abbrev> 7.8 mm); remaining dorsal head scales smaller posteriorly, first few rows irregular and smooth, gradually rhomboidal and keeled posteriorly. Nasals partially divided into two parts by two disconnected vertical sutures touching rear edge of nostril; two loreals, upper loreal forms part of canthus rostralis, lower loreals distinctly smaller and join pit; preoculars 3/2 (left/right), upmost forms part of canthus rostralis, lower join the pit; postoculars 2/2, upper pair small, lower pair larger, and crescent-shaped, surrounding about one-third of eye, touching third supralabial; temporals 2+3/2+2. Supralabials 6/6: first supralabial in contact with both parts of nasals; second supralabial smallest, fourth and fifth supralabials longest; third supralabial reaching the bottom of orbit; fourth supralabial slightly larger than the following. Infralabials 10/10; first pair extends behind mental, first four pairs narrow and touching chin shields, fifth and sixth infralabials largest, similar in size; one pair of chin shields enlarged, forming a distinct mental groove. Dorsal body scales rhombic with matte surface, keeled except the rows bordering ventrals, increasing in size from medial to lateral; dorsal scales rows 20-20-15; ventral scales 158; anal undivided; subcaudal scales 45 pairs (Fig. <xref ref-type="fig" rid="F3">3</xref>).</p><p><bold>Coloration in life (Figs <xref ref-type="fig" rid="F2">2</xref>, <xref ref-type="fig" rid="F4">4</xref>–<xref ref-type="fig" rid="F6">6</xref>).</bold> Description based on observation immediately after shedding. Dorsal head gray with distinct smoky-black markings resembling a human in half squat; one gray patch present on middle of frontal; one gray U-shaped marking present on parietals. Lateral head light gray; postorbital stripe otter brown, wider than half of the largest anterior temporal, extending to lateral neck, without white margins; supralabials and infralabials light gray without conspicuous spots; iris bicolored, upper one-third gold, lower part marbled with smoky black; edges of pupil gold. Ventral head white; one faint yellow-orange stripe present on inner edges of infralabials and adjacent edges of contacting scales on both lateral sides of the lower lip. Tone uniformly purple-taupe.</p><p>Dorsal body laurel green; two rows of pine-needle colored irregular patches present on dorsolateral body behind head markings, each patch involving several scales (mostly 4–8) on seventh to higher dorsal scale rows, and partially connected or separated by one laurel-green scale; vertebral scales mostly laurel green, forming an alternate phyllotaxis pattern on the body after neck; a row of copper patches present on both sides of lateral body behind postorbital stripe, involving several scales (5–7) on dorsal scale rows 3–6, also partially connected or separated by one laurel-green scale. Ventral body white right behind head, mottled with sparse smoky-black spots, gradually dense to posterior; a distinct, continuous, regular, greyish-brown ventrolateral stripe present on each side of body, behind faint yellow-orange stripe, lie on junction of ventrals and lower edge of first dorsal scales. Dorsal tail smoky black, covered with a dozen of small, laurel-green patches or transverse bands. Ventral tail laurel green with dense, smoky-black spots, continuous, regular, greyish brown, extending from body to middle of ventrolateral tail. Skin between all dorsal scales black. Front edge of most dorsal scales dyed black.</p><fig id="F7" position="float" orientation="portrait"><object-id xmlns:xlink="http://www.w3.org/1999/xlink" content-type="doi" xlink:type="simple">10.3897/zookeys.1114.79709.figure7</object-id><object-id xmlns:xlink="http://www.w3.org/1999/xlink" content-type="arpha" xlink:type="simple">10F196DA-0E94-5DD4-998D-6D323A6A09D1</object-id><label>Figure 7.</label><caption><p>Maximum-likelihood tree of the genus <italic><tp:taxon-name><tp:taxon-name-part taxon-name-part-type="genus" reg="Gloydius">Gloydius</tp:taxon-name-part></tp:taxon-name></italic> based on <abbrev xmlns:xlink="http://www.w3.org/1999/xlink" xlink:title="12S ribosomal RNA" id="ABBRID0EQHCK" xlink:type="simple">12S</abbrev>, <abbrev xmlns:xlink="http://www.w3.org/1999/xlink" xlink:title="16S ribosomal RNA" id="ABBRID0EUHCK" xlink:type="simple">16S</abbrev>, <abbrev xmlns:xlink="http://www.w3.org/1999/xlink" xlink:title="cytochrome c oxidase subunit I" id="ABBRID0EYHCK" xlink:type="simple">COI</abbrev>, <abbrev xmlns:xlink="http://www.w3.org/1999/xlink" xlink:title="NADH dehydrogenase subunit 4" id="ABBRID0E3HCK" xlink:type="simple">ND4</abbrev> and <abbrev xmlns:xlink="http://www.w3.org/1999/xlink" xlink:title="cytochrome b" id="ABBRID0EAICK" xlink:type="simple">cytb</abbrev> sequences, with the maximum likelihood bootstrap supports (left, regular) and Bayesian posterior probabilities (right, italic) displayed on the nodes (those &lt; 50% are displayed as “-”).</p></caption><graphic xmlns:xlink="http://www.w3.org/1999/xlink" xlink:href="zookeys-1114-059_article-79709__-g007.jpg" position="float" orientation="portrait" xlink:type="simple" id="oo_719082.jpg"><uri content-type="original_file" xlink:type="simple">https://binary.pensoft.net/fig/719082</uri></graphic></fig></tp:treatment-sec><tp:treatment-sec sec-type="variation" id="SECID0EJICK"><title>Variations.</title><p>Measurements and body scalation variations are listed in Table <xref ref-type="table" rid="T1">1</xref>. One of the paratypes, <named-content xmlns:xlink="http://www.w3.org/1999/xlink" content-type="dwc:institutional_code" xlink:title="Institute of Chengdu Institute of Biology" xlink:href="http://grbio.org/institution/chengdu-institute-biology-0" xlink:type="simple">CIB</named-content> 119378 (JZ03) has a more deeply brown background color than other specimens, dorsal scales on body ginger, and lateral patches on body chestnut; ventrolateral stripes saddle brown. A small, dark-brown spot presents on the middle of the posterior head of one of the paratypes <named-content xmlns:xlink="http://www.w3.org/1999/xlink" content-type="dwc:institutional_code" xlink:title="Institute of Chengdu Institute of Biology" xlink:href="http://grbio.org/institution/chengdu-institute-biology-0" xlink:type="simple">CIB</named-content> 119378 (JZ03), <named-content xmlns:xlink="http://www.w3.org/1999/xlink" content-type="dwc:institutional_code" xlink:title="Institute of Vertebrate Paleontology and Paleoanthropology" xlink:href="http://grbio.org/institution/institute-vertebrate-paleontology-and-paleoanthropology" xlink:type="simple">IVPP</named-content> OV 2727 (JZ01). Postoculars 3/3 in <named-content xmlns:xlink="http://www.w3.org/1999/xlink" content-type="dwc:institutional_code" xlink:title="Institute of Chengdu Institute of Biology" xlink:href="http://grbio.org/institution/chengdu-institute-biology-0" xlink:type="simple">CIB</named-content> 87280, <named-content xmlns:xlink="http://www.w3.org/1999/xlink" content-type="dwc:institutional_code" xlink:title="Institute of Vertebrate Paleontology and Paleoanthropology" xlink:href="http://grbio.org/institution/institute-vertebrate-paleontology-and-paleoanthropology" xlink:type="simple">IVPP</named-content> OV 2727 (JZ01); 2/3 in <named-content xmlns:xlink="http://www.w3.org/1999/xlink" content-type="dwc:institutional_code" xlink:title="Institute of Chengdu Institute of Biology" xlink:href="http://grbio.org/institution/chengdu-institute-biology-0" xlink:type="simple">CIB</named-content> 119379 (JZ04).</p></tp:treatment-sec><tp:treatment-sec sec-type="etymology" id="SECID0EDKCK"><title>Etymology.</title><p>The specific epithet <italic><tp:taxon-name><tp:taxon-name-part taxon-name-part-type="genus" reg="Gloydius"/><tp:taxon-name-part taxon-name-part-type="species" reg="lateralis">lateralis</tp:taxon-name-part></tp:taxon-name></italic> refers to the unique continuous, regular, greyish-brown ventrolateral stripes at the junction of ventrals and the first row of dorsal scales. The common name is suggested as “Jiuzhai pitviper” in English, “Jiǔ Zhài Fù” (九寨蝮) in Chinese, refer to its type locality, JNNR.</p></tp:treatment-sec><tp:treatment-sec sec-type="distribution" id="SECID0ETKCK"><title>Distribution and ecology.</title><p>At present, <italic><tp:taxon-name><tp:taxon-name-part taxon-name-part-type="genus" reg="Gloydius">G.</tp:taxon-name-part><tp:taxon-name-part taxon-name-part-type="species" reg="lateralis">lateralis</tp:taxon-name-part></tp:taxon-name></italic> sp. nov. is only known from JNNR, Sichuan, China. The type specimens were collected from the middle of June to the end of August. <italic><tp:taxon-name><tp:taxon-name-part taxon-name-part-type="genus" reg="Gloydius">Gloydius</tp:taxon-name-part><tp:taxon-name-part taxon-name-part-type="species" reg="lateralis">lateralis</tp:taxon-name-part></tp:taxon-name></italic> sp. nov. is active on sunny days by the roadside in a hot, dry valley (Fig. <xref ref-type="fig" rid="F8">8</xref>). This species is sympatric with <italic><tp:taxon-name><tp:taxon-name-part taxon-name-part-type="genus" reg="Protobothrops">Protobothrops</tp:taxon-name-part><tp:taxon-name-part taxon-name-part-type="species" reg="jerdonii">jerdonii</tp:taxon-name-part></tp:taxon-name></italic>, <italic><tp:taxon-name><tp:taxon-name-part taxon-name-part-type="genus" reg="Rhabdophis">Rhabdophis</tp:taxon-name-part><tp:taxon-name-part taxon-name-part-type="species" reg="nuchalis">nuchalis</tp:taxon-name-part></tp:taxon-name></italic>, and <italic><tp:taxon-name><tp:taxon-name-part taxon-name-part-type="genus" reg="Scincella">Scincella</tp:taxon-name-part><tp:taxon-name-part taxon-name-part-type="species" reg="tsinlingensis">tsinlingensis</tp:taxon-name-part></tp:taxon-name></italic>. The food spectrum of the new species includes small mammals based on a small patch of fur observed in feces. They fed on suckling mice in captivity.</p><fig id="F8" position="float" orientation="portrait"><object-id xmlns:xlink="http://www.w3.org/1999/xlink" content-type="doi" xlink:type="simple">10.3897/zookeys.1114.79709.figure8</object-id><object-id xmlns:xlink="http://www.w3.org/1999/xlink" content-type="arpha" xlink:type="simple">98BB9D43-CA4A-5593-9472-8D398568BAF2</object-id><label>Figure 8.</label><caption><p><bold>A, C</bold> Macrohabitats and <bold>D</bold> microhabitats of <italic><tp:taxon-name><tp:taxon-name-part taxon-name-part-type="genus" reg="Gloydius">Gloydius</tp:taxon-name-part><tp:taxon-name-part taxon-name-part-type="species" reg="lateralis">lateralis</tp:taxon-name-part></tp:taxon-name></italic> sp. nov. at the Jiuzhaigou National Nature Reserve. Note that another <italic><tp:taxon-name><tp:taxon-name-part taxon-name-part-type="genus" reg="Protobothrops">Protobothrops</tp:taxon-name-part><tp:taxon-name-part taxon-name-part-type="species" reg="jerdonii">jerdonii</tp:taxon-name-part></tp:taxon-name></italic> sympatric to <italic><tp:taxon-name><tp:taxon-name-part taxon-name-part-type="genus" reg="Gloydius">G.</tp:taxon-name-part><tp:taxon-name-part taxon-name-part-type="species" reg="lateralis">lateralis</tp:taxon-name-part></tp:taxon-name></italic> sp. nov. is shown in <bold>B</bold>.</p></caption><graphic xmlns:xlink="http://www.w3.org/1999/xlink" xlink:href="zookeys-1114-059_article-79709__-g008.jpg" position="float" orientation="portrait" xlink:type="simple" id="oo_719083.jpg"><uri content-type="original_file" xlink:type="simple">https://binary.pensoft.net/fig/719083</uri></graphic></fig></tp:treatment-sec><tp:treatment-sec><!--Section generated to contain objects referenced in tp:taxon-treatment.--><table-wrap id="T1" position="float" orientation="portrait"><label>Table 1.</label><caption><p>Measurements of <italic><tp:taxon-name><tp:taxon-name-part taxon-name-part-type="genus" reg="Gloydius">Gloydius</tp:taxon-name-part><tp:taxon-name-part taxon-name-part-type="species" reg="lateralis">lateralis</tp:taxon-name-part></tp:taxon-name></italic> sp. nov. and other species of the genus from eastern part of Qinghai-Tibet Plateau.</p></caption><table id="TID0E1LAG" rules="all"><tbody><tr><th rowspan="1" colspan="1">Taxa</th><th rowspan="1" colspan="1">Museum Vouchers</th><th rowspan="1" colspan="1">Preserve</th><th rowspan="1" colspan="1">Localities</th><th rowspan="1" colspan="1">Gender</th><th rowspan="1" colspan="1">
                  <abbrev xmlns:xlink="http://www.w3.org/1999/xlink" xlink:title="Snout-vent length" id="ABBRID0EZCAE" xlink:type="simple">SVL</abbrev>
                </th><th rowspan="1" colspan="1">
                  <abbrev xmlns:xlink="http://www.w3.org/1999/xlink" xlink:title="total length" id="ABBRID0EBDAE" xlink:type="simple">TTL</abbrev>
                </th><th rowspan="1" colspan="1">
                  <abbrev xmlns:xlink="http://www.w3.org/1999/xlink" xlink:title="tail length" id="ABBRID0EJDAE" xlink:type="simple">TL</abbrev>
                </th><th rowspan="1" colspan="1">
                  <abbrev xmlns:xlink="http://www.w3.org/1999/xlink" xlink:title="head length" id="ABBRID0ERDAE" xlink:type="simple">HL</abbrev>
                </th><th rowspan="1" colspan="1">
                  <abbrev xmlns:xlink="http://www.w3.org/1999/xlink" xlink:title="head width" id="ABBRID0EZDAE" xlink:type="simple">HW</abbrev>
                </th><th rowspan="1" colspan="1">HH</th><th rowspan="1" colspan="1">
                  <abbrev xmlns:xlink="http://www.w3.org/1999/xlink" xlink:title="snout length" id="ABBRID0EEEAE" xlink:type="simple">SL</abbrev>
                </th><th rowspan="1" colspan="1">
                  <abbrev xmlns:xlink="http://www.w3.org/1999/xlink" xlink:title="eye diameter" id="ABBRID0EMEAE" xlink:type="simple">ED</abbrev>
                </th><th rowspan="1" colspan="1">
                  <abbrev xmlns:xlink="http://www.w3.org/1999/xlink" xlink:title="interorbital space" id="ABBRID0EUEAE" xlink:type="simple">IOS</abbrev>
                </th><th rowspan="1" colspan="1">
                  <abbrev xmlns:xlink="http://www.w3.org/1999/xlink" xlink:title="internasal space" id="ABBRID0E3EAE" xlink:type="simple">INS</abbrev>
                </th><th rowspan="1" colspan="1">V</th><th rowspan="1" colspan="1">Sc</th><th rowspan="1" colspan="1">
                  <abbrev xmlns:xlink="http://www.w3.org/1999/xlink" xlink:title="dorsal scales" id="ABBRID0EKFAE" xlink:type="simple">DS</abbrev>
                </th><th rowspan="1" colspan="1"><abbrev xmlns:xlink="http://www.w3.org/1999/xlink" xlink:title="supralabials" id="ABBRID0ESFAE" xlink:type="simple">SPL</abbrev> (L/R)</th><th rowspan="1" colspan="1"><abbrev xmlns:xlink="http://www.w3.org/1999/xlink" xlink:title="infralabials" id="ABBRID0E1FAE" xlink:type="simple">IFL</abbrev> (L/R)</th><th rowspan="1" colspan="1"><abbrev xmlns:xlink="http://www.w3.org/1999/xlink" xlink:title="eye diameter" id="ABBRID0ECGAE" xlink:type="simple">ED</abbrev>/<abbrev xmlns:xlink="http://www.w3.org/1999/xlink" xlink:title="head length" id="ABBRID0EGGAE" xlink:type="simple">HL</abbrev></th><th rowspan="1" colspan="1">Reference</th></tr><tr><td rowspan="1" colspan="1"><italic><tp:taxon-name><tp:taxon-name-part taxon-name-part-type="genus" reg="Gloydius">Gloydius</tp:taxon-name-part><tp:taxon-name-part taxon-name-part-type="species" reg="lateralis">lateralis</tp:taxon-name-part></tp:taxon-name></italic> sp. nov.</td><td rowspan="1" colspan="1"><named-content xmlns:xlink="http://www.w3.org/1999/xlink" content-type="dwc:institutional_code" xlink:title="Institute of Chengdu Institute of Biology" xlink:href="http://grbio.org/institution/chengdu-institute-biology-0" xlink:type="simple">CIB</named-content> 119377 (JZ02)**</td><td rowspan="1" colspan="1">
                  <named-content xmlns:xlink="http://www.w3.org/1999/xlink" content-type="dwc:institutional_code" xlink:title="Institute of Chengdu Institute of Biology" xlink:href="http://grbio.org/institution/chengdu-institute-biology-0" xlink:type="simple">CIB</named-content>
                </td><td rowspan="1" colspan="1">JNNR</td><td rowspan="1" colspan="1">F</td><td rowspan="1" colspan="1">440.0</td><td rowspan="1" colspan="1">498.0</td><td rowspan="1" colspan="1">58.0</td><td rowspan="1" colspan="1">21.9</td><td rowspan="1" colspan="1">15.1</td><td rowspan="1" colspan="1">8.3</td><td rowspan="1" colspan="1">6.4</td><td rowspan="1" colspan="1">3.2</td><td rowspan="1" colspan="1">7.8</td><td rowspan="1" colspan="1">4.2</td><td rowspan="1" colspan="1">158</td><td rowspan="1" colspan="1">38</td><td rowspan="1" colspan="1">20-20-15</td><td rowspan="1" colspan="1">6/6</td><td rowspan="1" colspan="1">10/10</td><td rowspan="1" colspan="1">0.146</td><td rowspan="1" colspan="1">This study</td></tr><tr><td rowspan="1" colspan="1"><italic><tp:taxon-name><tp:taxon-name-part taxon-name-part-type="genus" reg="Gloydius">G.</tp:taxon-name-part><tp:taxon-name-part taxon-name-part-type="species" reg="lateralis">lateralis</tp:taxon-name-part></tp:taxon-name></italic> sp. nov.</td><td rowspan="1" colspan="1"><named-content xmlns:xlink="http://www.w3.org/1999/xlink" content-type="dwc:institutional_code" xlink:title="Institute of Vertebrate Paleontology and Paleoanthropology" xlink:href="http://grbio.org/institution/institute-vertebrate-paleontology-and-paleoanthropology" xlink:type="simple">IVPP</named-content> OV 2727 (JZ01)*</td><td rowspan="1" colspan="1">
                  <named-content xmlns:xlink="http://www.w3.org/1999/xlink" content-type="dwc:institutional_code" xlink:title="Institute of Vertebrate Paleontology and Paleoanthropology" xlink:href="http://grbio.org/institution/institute-vertebrate-paleontology-and-paleoanthropology" xlink:type="simple">IVPP</named-content>
                </td><td rowspan="1" colspan="1">JNNR</td><td rowspan="1" colspan="1">F</td><td rowspan="1" colspan="1">428.0</td><td rowspan="1" colspan="1">434.1</td><td rowspan="1" colspan="1">60.1</td><td rowspan="1" colspan="1">19.2</td><td rowspan="1" colspan="1">14.4</td><td rowspan="1" colspan="1">7.4</td><td rowspan="1" colspan="1">6.2</td><td rowspan="1" colspan="1">3.2</td><td rowspan="1" colspan="1">8.2</td><td rowspan="1" colspan="1">4.3</td><td rowspan="1" colspan="1">161</td><td rowspan="1" colspan="1">44</td><td rowspan="1" colspan="1">21-21-15</td><td rowspan="1" colspan="1">8/7</td><td rowspan="1" colspan="1">10/10</td><td rowspan="1" colspan="1">0.167</td><td rowspan="1" colspan="1">This study</td></tr><tr><td rowspan="1" colspan="1"><italic><tp:taxon-name><tp:taxon-name-part taxon-name-part-type="genus" reg="Gloydius">G.</tp:taxon-name-part><tp:taxon-name-part taxon-name-part-type="species" reg="lateralis">lateralis</tp:taxon-name-part></tp:taxon-name></italic> sp. nov.</td><td rowspan="1" colspan="1"><named-content xmlns:xlink="http://www.w3.org/1999/xlink" content-type="dwc:institutional_code" xlink:title="Institute of Chengdu Institute of Biology" xlink:href="http://grbio.org/institution/chengdu-institute-biology-0" xlink:type="simple">CIB</named-content> 119378 (JZ03)*</td><td rowspan="1" colspan="1">
                  <named-content xmlns:xlink="http://www.w3.org/1999/xlink" content-type="dwc:institutional_code" xlink:title="Institute of Chengdu Institute of Biology" xlink:href="http://grbio.org/institution/chengdu-institute-biology-0" xlink:type="simple">CIB</named-content>
                </td><td rowspan="1" colspan="1">JNNR</td><td rowspan="1" colspan="1">F</td><td rowspan="1" colspan="1">421.0</td><td rowspan="1" colspan="1">478.0</td><td rowspan="1" colspan="1">57.0</td><td rowspan="1" colspan="1">18.5</td><td rowspan="1" colspan="1">13.4</td><td rowspan="1" colspan="1">8.5</td><td rowspan="1" colspan="1">6.8</td><td rowspan="1" colspan="1">2.9</td><td rowspan="1" colspan="1">7.8</td><td rowspan="1" colspan="1">5.1</td><td rowspan="1" colspan="1">155</td><td rowspan="1" colspan="1">39</td><td rowspan="1" colspan="1">21-21-16</td><td rowspan="1" colspan="1">7/7</td><td rowspan="1" colspan="1">10/10</td><td rowspan="1" colspan="1">0.157</td><td rowspan="1" colspan="1">This study</td></tr><tr><td rowspan="1" colspan="1"><italic><tp:taxon-name><tp:taxon-name-part taxon-name-part-type="genus" reg="Gloydius">G.</tp:taxon-name-part><tp:taxon-name-part taxon-name-part-type="species" reg="lateralis">lateralis</tp:taxon-name-part></tp:taxon-name></italic> sp. nov.</td><td rowspan="1" colspan="1"><named-content xmlns:xlink="http://www.w3.org/1999/xlink" content-type="dwc:institutional_code" xlink:title="Institute of Chengdu Institute of Biology" xlink:href="http://grbio.org/institution/chengdu-institute-biology-0" xlink:type="simple">CIB</named-content> 119379 (JZ04)*</td><td rowspan="1" colspan="1">
                  <named-content xmlns:xlink="http://www.w3.org/1999/xlink" content-type="dwc:institutional_code" xlink:title="Institute of Chengdu Institute of Biology" xlink:href="http://grbio.org/institution/chengdu-institute-biology-0" xlink:type="simple">CIB</named-content>
                </td><td rowspan="1" colspan="1">JNNR</td><td rowspan="1" colspan="1">F</td><td rowspan="1" colspan="1">393.0</td><td rowspan="1" colspan="1">454.0</td><td rowspan="1" colspan="1">61.0</td><td rowspan="1" colspan="1">19.3</td><td rowspan="1" colspan="1">12.0</td><td rowspan="1" colspan="1">6.3</td><td rowspan="1" colspan="1">5.3</td><td rowspan="1" colspan="1">2.8</td><td rowspan="1" colspan="1">7.4</td><td rowspan="1" colspan="1">3.8</td><td rowspan="1" colspan="1">158</td><td rowspan="1" colspan="1">42</td><td rowspan="1" colspan="1">21-20-16</td><td rowspan="1" colspan="1">7/7</td><td rowspan="1" colspan="1">11/11</td><td rowspan="1" colspan="1">0.145</td><td rowspan="1" colspan="1">This study</td></tr><tr><td rowspan="1" colspan="1"><italic><tp:taxon-name><tp:taxon-name-part taxon-name-part-type="genus" reg="Gloydius">G.</tp:taxon-name-part><tp:taxon-name-part taxon-name-part-type="species" reg="lateralis">lateralis</tp:taxon-name-part></tp:taxon-name></italic> sp. nov.</td><td rowspan="1" colspan="1"><named-content xmlns:xlink="http://www.w3.org/1999/xlink" content-type="dwc:institutional_code" xlink:title="Institute of Chengdu Institute of Biology" xlink:href="http://grbio.org/institution/chengdu-institute-biology-0" xlink:type="simple">CIB</named-content> 87280*</td><td rowspan="1" colspan="1">
                  <named-content xmlns:xlink="http://www.w3.org/1999/xlink" content-type="dwc:institutional_code" xlink:title="Institute of Chengdu Institute of Biology" xlink:href="http://grbio.org/institution/chengdu-institute-biology-0" xlink:type="simple">CIB</named-content>
                </td><td rowspan="1" colspan="1">JNNR</td><td rowspan="1" colspan="1">M</td><td rowspan="1" colspan="1">394.0</td><td rowspan="1" colspan="1">464.7</td><td rowspan="1" colspan="1">70.7</td><td rowspan="1" colspan="1">21.0</td><td rowspan="1" colspan="1">15.2</td><td rowspan="1" colspan="1">8.0</td><td rowspan="1" colspan="1">6.4</td><td rowspan="1" colspan="1">3.6</td><td rowspan="1" colspan="1">8.5</td><td rowspan="1" colspan="1">4.3</td><td rowspan="1" colspan="1">151</td><td rowspan="1" colspan="1">49</td><td rowspan="1" colspan="1">21-21-15</td><td rowspan="1" colspan="1">7/7</td><td rowspan="1" colspan="1">9/10</td><td rowspan="1" colspan="1">0.171</td><td rowspan="1" colspan="1">This study</td></tr><tr><td rowspan="1" colspan="1"><italic><tp:taxon-name><tp:taxon-name-part taxon-name-part-type="genus" reg="Gloydius">G.</tp:taxon-name-part><tp:taxon-name-part taxon-name-part-type="species" reg="lateralis">lateralis</tp:taxon-name-part></tp:taxon-name></italic> sp. nov.</td><td rowspan="1" colspan="1">SAFS2021001*</td><td rowspan="1" colspan="1">
                  <named-content xmlns:xlink="http://www.w3.org/1999/xlink" content-type="dwc:institutional_code" xlink:title="Sichuan Academy of Forestry" xlink:href="http://grbio.org/institution/sichuan-academy-forestry" xlink:type="simple">SAFS</named-content>
                </td><td rowspan="1" colspan="1">JNNR</td><td rowspan="1" colspan="1">F</td><td rowspan="1" colspan="1">445.0</td><td rowspan="1" colspan="1">481.0</td><td rowspan="1" colspan="1">36+</td><td rowspan="1" colspan="1">23.0</td><td rowspan="1" colspan="1">1.6</td><td rowspan="1" colspan="1">8.2</td><td rowspan="1" colspan="1">–</td><td rowspan="1" colspan="1">–</td><td rowspan="1" colspan="1">9.1</td><td rowspan="1" colspan="1">4.0</td><td rowspan="1" colspan="1">155</td><td rowspan="1" colspan="1">22+</td><td rowspan="1" colspan="1">21-21-17</td><td rowspan="1" colspan="1">7/7</td><td rowspan="1" colspan="1">10/10</td><td rowspan="1" colspan="1">–</td><td rowspan="1" colspan="1">This study</td></tr><tr><td rowspan="1" colspan="1"><italic><tp:taxon-name><tp:taxon-name-part taxon-name-part-type="genus" reg="Gloydius">G.</tp:taxon-name-part><tp:taxon-name-part taxon-name-part-type="species" reg="lateralis">lateralis</tp:taxon-name-part></tp:taxon-name></italic> sp. nov.</td><td rowspan="1" colspan="1">SAFS2021002*</td><td rowspan="1" colspan="1">
                  <named-content xmlns:xlink="http://www.w3.org/1999/xlink" content-type="dwc:institutional_code" xlink:title="Sichuan Academy of Forestry" xlink:href="http://grbio.org/institution/sichuan-academy-forestry" xlink:type="simple">SAFS</named-content>
                </td><td rowspan="1" colspan="1">JNNR</td><td rowspan="1" colspan="1">F</td><td rowspan="1" colspan="1">489.0</td><td rowspan="1" colspan="1">533.0</td><td rowspan="1" colspan="1">44+</td><td rowspan="1" colspan="1">23.0</td><td rowspan="1" colspan="1">1.6</td><td rowspan="1" colspan="1">8.4</td><td rowspan="1" colspan="1">–</td><td rowspan="1" colspan="1">–</td><td rowspan="1" colspan="1">9.4</td><td rowspan="1" colspan="1">4.0</td><td rowspan="1" colspan="1">163</td><td rowspan="1" colspan="1">22+</td><td rowspan="1" colspan="1">21-21-17</td><td rowspan="1" colspan="1">7/7</td><td rowspan="1" colspan="1">10/10</td><td rowspan="1" colspan="1">–</td><td rowspan="1" colspan="1">This study</td></tr><tr><td rowspan="1" colspan="1"><italic><tp:taxon-name><tp:taxon-name-part taxon-name-part-type="genus" reg="Gloydius">G.</tp:taxon-name-part><tp:taxon-name-part taxon-name-part-type="species" reg="lateralis">lateralis</tp:taxon-name-part></tp:taxon-name></italic> sp. nov.</td><td rowspan="1" colspan="1">SAFS2021003*</td><td rowspan="1" colspan="1">
                  <named-content xmlns:xlink="http://www.w3.org/1999/xlink" content-type="dwc:institutional_code" xlink:title="Sichuan Academy of Forestry" xlink:href="http://grbio.org/institution/sichuan-academy-forestry" xlink:type="simple">SAFS</named-content>
                </td><td rowspan="1" colspan="1">JNNR</td><td rowspan="1" colspan="1">F</td><td rowspan="1" colspan="1">430.0</td><td rowspan="1" colspan="1">488.0</td><td rowspan="1" colspan="1">58.0</td><td rowspan="1" colspan="1">24.0</td><td rowspan="1" colspan="1">1.5</td><td rowspan="1" colspan="1">7.8</td><td rowspan="1" colspan="1">–</td><td rowspan="1" colspan="1">–</td><td rowspan="1" colspan="1">9.1</td><td rowspan="1" colspan="1">4.0</td><td rowspan="1" colspan="1">162</td><td rowspan="1" colspan="1">41</td><td rowspan="1" colspan="1">21-21-17</td><td rowspan="1" colspan="1">7/7</td><td rowspan="1" colspan="1">10/10</td><td rowspan="1" colspan="1">–</td><td rowspan="1" colspan="1">This study</td></tr><tr><td rowspan="1" colspan="1"><italic><tp:taxon-name><tp:taxon-name-part taxon-name-part-type="genus" reg="Gloydius">G.</tp:taxon-name-part><tp:taxon-name-part taxon-name-part-type="species" reg="lateralis">lateralis</tp:taxon-name-part></tp:taxon-name></italic> sp. nov.</td><td rowspan="1" colspan="1">SAFS2021004*</td><td rowspan="1" colspan="1">
                  <named-content xmlns:xlink="http://www.w3.org/1999/xlink" content-type="dwc:institutional_code" xlink:title="Sichuan Academy of Forestry" xlink:href="http://grbio.org/institution/sichuan-academy-forestry" xlink:type="simple">SAFS</named-content>
                </td><td rowspan="1" colspan="1">JNNR</td><td rowspan="1" colspan="1">F</td><td rowspan="1" colspan="1">376.0</td><td rowspan="1" colspan="1">424.0</td><td rowspan="1" colspan="1">48+</td><td rowspan="1" colspan="1">20.0</td><td rowspan="1" colspan="1">1.2</td><td rowspan="1" colspan="1">6.5</td><td rowspan="1" colspan="1">–</td><td rowspan="1" colspan="1">–</td><td rowspan="1" colspan="1">7.0</td><td rowspan="1" colspan="1">3.3</td><td rowspan="1" colspan="1">160</td><td rowspan="1" colspan="1">33+</td><td rowspan="1" colspan="1">21-21-17</td><td rowspan="1" colspan="1">7/7</td><td rowspan="1" colspan="1">10/10</td><td rowspan="1" colspan="1">–</td><td rowspan="1" colspan="1">This study</td></tr><tr><td rowspan="1" colspan="1">
                  <italic>
                    <tp:taxon-name><tp:taxon-name-part taxon-name-part-type="genus" reg="Gloydius">G.</tp:taxon-name-part><tp:taxon-name-part taxon-name-part-type="species" reg="angusticeps">angusticeps</tp:taxon-name-part></tp:taxon-name>
                  </italic>
                </td><td rowspan="1" colspan="1">IVPPOV 2634**</td><td rowspan="1" colspan="1">
                  <named-content xmlns:xlink="http://www.w3.org/1999/xlink" content-type="dwc:institutional_code" xlink:title="Institute of Vertebrate Paleontology and Paleoanthropology" xlink:href="http://grbio.org/institution/institute-vertebrate-paleontology-and-paleoanthropology" xlink:type="simple">IVPP</named-content>
                </td><td rowspan="1" colspan="1">Xiaman, Sichuan</td><td rowspan="1" colspan="1">M</td><td rowspan="1" colspan="1">373.2</td><td rowspan="1" colspan="1">439.7</td><td rowspan="1" colspan="1">66.5</td><td rowspan="1" colspan="1">21.2</td><td rowspan="1" colspan="1">12.4</td><td rowspan="1" colspan="1">6.6</td><td rowspan="1" colspan="1">6.7</td><td rowspan="1" colspan="1">2.2</td><td rowspan="1" colspan="1">9.1</td><td rowspan="1" colspan="1">4.1</td><td rowspan="1" colspan="1">148</td><td rowspan="1" colspan="1">39</td><td rowspan="1" colspan="1">19-19-15</td><td rowspan="1" colspan="1">7/7</td><td rowspan="1" colspan="1">10/10</td><td rowspan="1" colspan="1">0.104</td><td rowspan="1" colspan="1">
                  <xref ref-type="bibr" rid="B13">Shi et al. (2018)</xref>
                </td></tr><tr><td rowspan="1" colspan="1">
                  <italic>
                    <tp:taxon-name><tp:taxon-name-part taxon-name-part-type="genus" reg="Gloydius">G.</tp:taxon-name-part><tp:taxon-name-part taxon-name-part-type="species" reg="angusticeps">angusticeps</tp:taxon-name-part></tp:taxon-name>
                  </italic>
                </td><td rowspan="1" colspan="1">JS1507G5A*</td><td rowspan="1" colspan="1">SYNU</td><td rowspan="1" colspan="1">Xiaman, Sichuan</td><td rowspan="1" colspan="1">M</td><td rowspan="1" colspan="1">283.4</td><td rowspan="1" colspan="1">331.6</td><td rowspan="1" colspan="1">42.2</td><td rowspan="1" colspan="1">16.9</td><td rowspan="1" colspan="1">9.8</td><td rowspan="1" colspan="1">6.3</td><td rowspan="1" colspan="1">4.5</td><td rowspan="1" colspan="1">2.0</td><td rowspan="1" colspan="1">7.5</td><td rowspan="1" colspan="1">3.3</td><td rowspan="1" colspan="1">151</td><td rowspan="1" colspan="1">39</td><td rowspan="1" colspan="1">19-20-15</td><td rowspan="1" colspan="1">6/6</td><td rowspan="1" colspan="1">9/10</td><td rowspan="1" colspan="1">0.118</td><td rowspan="1" colspan="1">
                  <xref ref-type="bibr" rid="B13">Shi et al. (2018)</xref>
                </td></tr><tr><td rowspan="1" colspan="1">
                  <italic>
                    <tp:taxon-name><tp:taxon-name-part taxon-name-part-type="genus" reg="Gloydius">G.</tp:taxon-name-part><tp:taxon-name-part taxon-name-part-type="species" reg="angusticeps">angusticeps</tp:taxon-name-part></tp:taxon-name>
                  </italic>
                </td><td rowspan="1" colspan="1">JS1306G1A*</td><td rowspan="1" colspan="1">SYNU</td><td rowspan="1" colspan="1">Golog, Qinghai</td><td rowspan="1" colspan="1">F</td><td rowspan="1" colspan="1">443.1</td><td rowspan="1" colspan="1">502.3</td><td rowspan="1" colspan="1">59.2</td><td rowspan="1" colspan="1">23.6</td><td rowspan="1" colspan="1">13.2</td><td rowspan="1" colspan="1">7.0</td><td rowspan="1" colspan="1">5.3</td><td rowspan="1" colspan="1">2.8</td><td rowspan="1" colspan="1">8.3</td><td rowspan="1" colspan="1">4.3</td><td rowspan="1" colspan="1">162</td><td rowspan="1" colspan="1">31</td><td rowspan="1" colspan="1">21-21-15</td><td rowspan="1" colspan="1">7/6</td><td rowspan="1" colspan="1">8/9</td><td rowspan="1" colspan="1">0.119</td><td rowspan="1" colspan="1">
                  <xref ref-type="bibr" rid="B13">Shi et al. (2018)</xref>
                </td></tr><tr><td rowspan="1" colspan="1">
                  <italic>
                    <tp:taxon-name><tp:taxon-name-part taxon-name-part-type="genus" reg="Gloydius">G.</tp:taxon-name-part><tp:taxon-name-part taxon-name-part-type="species" reg="angusticeps">angusticeps</tp:taxon-name-part></tp:taxon-name>
                  </italic>
                </td><td rowspan="1" colspan="1">IOZ002317*</td><td rowspan="1" colspan="1">IOZ</td><td rowspan="1" colspan="1">Golog, Qinghai</td><td rowspan="1" colspan="1">F</td><td rowspan="1" colspan="1">457.2</td><td rowspan="1" colspan="1">459.4</td><td rowspan="1" colspan="1">72.2</td><td rowspan="1" colspan="1">22.1</td><td rowspan="1" colspan="1">11.8</td><td rowspan="1" colspan="1">7.1</td><td rowspan="1" colspan="1">–</td><td rowspan="1" colspan="1">–</td><td rowspan="1" colspan="1">8.0</td><td rowspan="1" colspan="1">4.5</td><td rowspan="1" colspan="1">157</td><td rowspan="1" colspan="1">35</td><td rowspan="1" colspan="1">19-21-15</td><td rowspan="1" colspan="1">6/6</td><td rowspan="1" colspan="1">10/10</td><td rowspan="1" colspan="1">–</td><td rowspan="1" colspan="1">
                  <xref ref-type="bibr" rid="B13">Shi et al. (2018)</xref>
                </td></tr><tr><td rowspan="1" colspan="1">
                  <italic>
                    <tp:taxon-name><tp:taxon-name-part taxon-name-part-type="genus" reg="Gloydius">G.</tp:taxon-name-part><tp:taxon-name-part taxon-name-part-type="species" reg="huangi">huangi</tp:taxon-name-part></tp:taxon-name>
                  </italic>
                </td><td rowspan="1" colspan="1">KIZ 027654**</td><td rowspan="1" colspan="1">KIZ</td><td rowspan="1" colspan="1">Chaya, Chamdo, Tibet</td><td rowspan="1" colspan="1">F</td><td rowspan="1" colspan="1">532.0</td><td rowspan="1" colspan="1">455.0</td><td rowspan="1" colspan="1">67.0</td><td rowspan="1" colspan="1">23.2</td><td rowspan="1" colspan="1">14.6</td><td rowspan="1" colspan="1">–</td><td rowspan="1" colspan="1">–</td><td rowspan="1" colspan="1">3.1</td><td rowspan="1" colspan="1">8.4</td><td rowspan="1" colspan="1">4.3</td><td rowspan="1" colspan="1">174</td><td rowspan="1" colspan="1">43</td><td rowspan="1" colspan="1">21-21-15</td><td rowspan="1" colspan="1">7/7</td><td rowspan="1" colspan="1">10/10</td><td rowspan="1" colspan="1">0.134</td><td rowspan="1" colspan="1">
                  <xref ref-type="bibr" rid="B18">Wang et al. (2019)</xref>
                </td></tr><tr><td rowspan="1" colspan="1">
                  <italic>
                    <tp:taxon-name><tp:taxon-name-part taxon-name-part-type="genus" reg="Gloydius">G.</tp:taxon-name-part><tp:taxon-name-part taxon-name-part-type="species" reg="lipipengi">lipipengi</tp:taxon-name-part></tp:taxon-name>
                  </italic>
                </td><td rowspan="1" colspan="1"><named-content xmlns:xlink="http://www.w3.org/1999/xlink" content-type="dwc:institutional_code" xlink:title="Institute of Vertebrate Paleontology and Paleoanthropology" xlink:href="http://grbio.org/institution/institute-vertebrate-paleontology-and-paleoanthropology" xlink:type="simple">IVPP</named-content> OV 2720**</td><td rowspan="1" colspan="1">
                  <named-content xmlns:xlink="http://www.w3.org/1999/xlink" content-type="dwc:institutional_code" xlink:title="Institute of Vertebrate Paleontology and Paleoanthropology" xlink:href="http://grbio.org/institution/institute-vertebrate-paleontology-and-paleoanthropology" xlink:type="simple">IVPP</named-content>
                </td><td rowspan="1" colspan="1">Zawalong, Zayu, Tibet</td><td rowspan="1" colspan="1">M</td><td rowspan="1" colspan="1">540.6</td><td rowspan="1" colspan="1">628.2</td><td rowspan="1" colspan="1">87.6</td><td rowspan="1" colspan="1">25.2</td><td rowspan="1" colspan="1">13.2</td><td rowspan="1" colspan="1">8.2</td><td rowspan="1" colspan="1">7.4</td><td rowspan="1" colspan="1">2.9</td><td rowspan="1" colspan="1">9.6</td><td rowspan="1" colspan="1">5.4</td><td rowspan="1" colspan="1">165</td><td rowspan="1" colspan="1">46</td><td rowspan="1" colspan="1">23-21-15</td><td rowspan="1" colspan="1">7/7</td><td rowspan="1" colspan="1">10/11</td><td rowspan="1" colspan="1">0.115</td><td rowspan="1" colspan="1">
                  <xref ref-type="bibr" rid="B14">Shi et al. (2021)</xref>
                </td></tr><tr><td rowspan="1" colspan="1">
                  <italic>
                    <tp:taxon-name><tp:taxon-name-part taxon-name-part-type="genus" reg="Gloydius">G.</tp:taxon-name-part><tp:taxon-name-part taxon-name-part-type="species" reg="monticola">monticola</tp:taxon-name-part></tp:taxon-name>
                  </italic>
                </td><td rowspan="1" colspan="1"><named-content xmlns:xlink="http://www.w3.org/1999/xlink" content-type="dwc:institutional_code" xlink:title="Institute of Chengdu Institute of Biology" xlink:href="http://grbio.org/institution/chengdu-institute-biology-0" xlink:type="simple">CIB</named-content> 72553</td><td rowspan="1" colspan="1">
                  <named-content xmlns:xlink="http://www.w3.org/1999/xlink" content-type="dwc:institutional_code" xlink:title="Institute of Chengdu Institute of Biology" xlink:href="http://grbio.org/institution/chengdu-institute-biology-0" xlink:type="simple">CIB</named-content>
                </td><td rowspan="1" colspan="1">Zhongdian, Yunnan</td><td rowspan="1" colspan="1">F</td><td rowspan="1" colspan="1">274.0</td><td rowspan="1" colspan="1">308.0</td><td rowspan="1" colspan="1">34.0</td><td rowspan="1" colspan="1">18.1</td><td rowspan="1" colspan="1">9.5</td><td rowspan="1" colspan="1">6.4</td><td rowspan="1" colspan="1">–</td><td rowspan="1" colspan="1">1.5</td><td rowspan="1" colspan="1">6.9</td><td rowspan="1" colspan="1">4.7</td><td rowspan="1" colspan="1">145</td><td rowspan="1" colspan="1">30</td><td rowspan="1" colspan="1">19-19-15</td><td rowspan="1" colspan="1">6/6</td><td rowspan="1" colspan="1">9/10</td><td rowspan="1" colspan="1">0.083</td><td rowspan="1" colspan="1">
                  <xref ref-type="bibr" rid="B12">Shi et al. (2017)</xref>
                </td></tr><tr><td rowspan="1" colspan="1">
                  <italic>
                    <tp:taxon-name><tp:taxon-name-part taxon-name-part-type="genus" reg="Gloydius">G.</tp:taxon-name-part><tp:taxon-name-part taxon-name-part-type="species" reg="rubromaculatus">rubromaculatus</tp:taxon-name-part></tp:taxon-name>
                  </italic>
                </td><td rowspan="1" colspan="1">IOZ 032317**</td><td rowspan="1" colspan="1">IOZ</td><td rowspan="1" colspan="1">Yushu, Qinghai</td><td rowspan="1" colspan="1">M</td><td rowspan="1" colspan="1">473.0</td><td rowspan="1" colspan="1">554.0</td><td rowspan="1" colspan="1">81.0</td><td rowspan="1" colspan="1">24.6</td><td rowspan="1" colspan="1">15.8</td><td rowspan="1" colspan="1">7.4</td><td rowspan="1" colspan="1">7.8</td><td rowspan="1" colspan="1">3.1</td><td rowspan="1" colspan="1">8.2</td><td rowspan="1" colspan="1">4.6</td><td rowspan="1" colspan="1">158</td><td rowspan="1" colspan="1">43</td><td rowspan="1" colspan="1">21-21-15</td><td rowspan="1" colspan="1">7/8</td><td rowspan="1" colspan="1">10/11</td><td rowspan="1" colspan="1">0.126</td><td rowspan="1" colspan="1">
                  <xref ref-type="bibr" rid="B12">Shi et al. (2017)</xref>
                </td></tr><tr><td rowspan="1" colspan="1">
                  <italic>
                    <tp:taxon-name><tp:taxon-name-part taxon-name-part-type="genus" reg="Gloydius">G.</tp:taxon-name-part><tp:taxon-name-part taxon-name-part-type="species" reg="strauchi">strauchi</tp:taxon-name-part></tp:taxon-name>
                  </italic>
                </td><td rowspan="1" colspan="1">SUNU1410G3△</td><td rowspan="1" colspan="1">SYNU</td><td rowspan="1" colspan="1">Kangding, Sichuan</td><td rowspan="1" colspan="1">M</td><td rowspan="1" colspan="1">407.3</td><td rowspan="1" colspan="1">482.7</td><td rowspan="1" colspan="1">75.4</td><td rowspan="1" colspan="1">21.5</td><td rowspan="1" colspan="1">13.4</td><td rowspan="1" colspan="1">7.8</td><td rowspan="1" colspan="1">–</td><td rowspan="1" colspan="1">2.8</td><td rowspan="1" colspan="1">9.3</td><td rowspan="1" colspan="1">4.4</td><td rowspan="1" colspan="1">144</td><td rowspan="1" colspan="1">45</td><td rowspan="1" colspan="1">21-21-15</td><td rowspan="1" colspan="1">7/7</td><td rowspan="1" colspan="1">10/10</td><td rowspan="1" colspan="1">0.130</td><td rowspan="1" colspan="1">
                  <xref ref-type="bibr" rid="B12">Shi et al. (2017)</xref>
                </td></tr><tr><td rowspan="1" colspan="1">
                  <italic>
                    <tp:taxon-name><tp:taxon-name-part taxon-name-part-type="genus" reg="Gloydius">G.</tp:taxon-name-part><tp:taxon-name-part taxon-name-part-type="species" reg="strauchi">strauchi</tp:taxon-name-part></tp:taxon-name>
                  </italic>
                </td><td rowspan="1" colspan="1"><named-content xmlns:xlink="http://www.w3.org/1999/xlink" content-type="dwc:institutional_code" xlink:title="Institute of Chengdu Institute of Biology" xlink:href="http://grbio.org/institution/chengdu-institute-biology-0" xlink:type="simple">CIB</named-content> 14356△</td><td rowspan="1" colspan="1">
                  <named-content xmlns:xlink="http://www.w3.org/1999/xlink" content-type="dwc:institutional_code" xlink:title="Institute of Chengdu Institute of Biology" xlink:href="http://grbio.org/institution/chengdu-institute-biology-0" xlink:type="simple">CIB</named-content>
                </td><td rowspan="1" colspan="1">Kangding, Sichuan</td><td rowspan="1" colspan="1">M</td><td rowspan="1" colspan="1">338.5</td><td rowspan="1" colspan="1">405.0</td><td rowspan="1" colspan="1">66.3</td><td rowspan="1" colspan="1">19.4</td><td rowspan="1" colspan="1">11.8</td><td rowspan="1" colspan="1">6.2</td><td rowspan="1" colspan="1">–</td><td rowspan="1" colspan="1">2.1</td><td rowspan="1" colspan="1">7.7</td><td rowspan="1" colspan="1">4.2</td><td rowspan="1" colspan="1">151</td><td rowspan="1" colspan="1">38</td><td rowspan="1" colspan="1">21-21-16</td><td rowspan="1" colspan="1">7/7</td><td rowspan="1" colspan="1">–</td><td rowspan="1" colspan="1">0.108</td><td rowspan="1" colspan="1">
                  <xref ref-type="bibr" rid="B12">Shi et al. (2017)</xref>
                </td></tr><tr><td rowspan="1" colspan="1">
                  <italic>
                    <tp:taxon-name><tp:taxon-name-part taxon-name-part-type="genus" reg="Gloydius">G.</tp:taxon-name-part><tp:taxon-name-part taxon-name-part-type="species" reg="strauchi">strauchi</tp:taxon-name-part></tp:taxon-name>
                  </italic>
                </td><td rowspan="1" colspan="1"><named-content xmlns:xlink="http://www.w3.org/1999/xlink" content-type="dwc:institutional_code" xlink:title="Institute of Chengdu Institute of Biology" xlink:href="http://grbio.org/institution/chengdu-institute-biology-0" xlink:type="simple">CIB</named-content> 14357△</td><td rowspan="1" colspan="1">
                  <named-content xmlns:xlink="http://www.w3.org/1999/xlink" content-type="dwc:institutional_code" xlink:title="Institute of Chengdu Institute of Biology" xlink:href="http://grbio.org/institution/chengdu-institute-biology-0" xlink:type="simple">CIB</named-content>
                </td><td rowspan="1" colspan="1">Kangding, Sichuan</td><td rowspan="1" colspan="1">M</td><td rowspan="1" colspan="1">347.2</td><td rowspan="1" colspan="1">412.4</td><td rowspan="1" colspan="1">65.2</td><td rowspan="1" colspan="1">19.9</td><td rowspan="1" colspan="1">12.1</td><td rowspan="1" colspan="1">8.7</td><td rowspan="1" colspan="1">–</td><td rowspan="1" colspan="1">2.2</td><td rowspan="1" colspan="1">7.8</td><td rowspan="1" colspan="1">3.7</td><td rowspan="1" colspan="1">146</td><td rowspan="1" colspan="1">41</td><td rowspan="1" colspan="1">21-21-15</td><td rowspan="1" colspan="1">7/7</td><td rowspan="1" colspan="1">–</td><td rowspan="1" colspan="1">0.111</td><td rowspan="1" colspan="1">
                  <xref ref-type="bibr" rid="B12">Shi et al. (2017)</xref>
                </td></tr><tr><td rowspan="1" colspan="1">
                  <italic>
                    <tp:taxon-name><tp:taxon-name-part taxon-name-part-type="genus" reg="Gloydius">G.</tp:taxon-name-part><tp:taxon-name-part taxon-name-part-type="species" reg="strauchi">strauchi</tp:taxon-name-part></tp:taxon-name>
                  </italic>
                </td><td rowspan="1" colspan="1">SYNU1508G4</td><td rowspan="1" colspan="1">SYNU</td><td rowspan="1" colspan="1">Litang, Sichuan</td><td rowspan="1" colspan="1">M</td><td rowspan="1" colspan="1">372.3</td><td rowspan="1" colspan="1">436.4</td><td rowspan="1" colspan="1">64.1</td><td rowspan="1" colspan="1">20.3</td><td rowspan="1" colspan="1">12.7</td><td rowspan="1" colspan="1">6.5</td><td rowspan="1" colspan="1">5.9</td><td rowspan="1" colspan="1">2.1</td><td rowspan="1" colspan="1">8</td><td rowspan="1" colspan="1">4.3</td><td rowspan="1" colspan="1">148</td><td rowspan="1" colspan="1">42</td><td rowspan="1" colspan="1">21-21-15</td><td rowspan="1" colspan="1">7/7</td><td rowspan="1" colspan="1">10/10</td><td rowspan="1" colspan="1">0.103</td><td rowspan="1" colspan="1">
                  <xref ref-type="bibr" rid="B12">Shi et al. (2017)</xref>
                </td></tr><tr><td rowspan="1" colspan="1">
                  <italic>
                    <tp:taxon-name><tp:taxon-name-part taxon-name-part-type="genus" reg="Gloydius">G.</tp:taxon-name-part><tp:taxon-name-part taxon-name-part-type="species" reg="strauchi">strauchi</tp:taxon-name-part></tp:taxon-name>
                  </italic>
                </td><td rowspan="1" colspan="1"><named-content xmlns:xlink="http://www.w3.org/1999/xlink" content-type="dwc:institutional_code" xlink:title="Institute of Chengdu Institute of Biology" xlink:href="http://grbio.org/institution/chengdu-institute-biology-0" xlink:type="simple">CIB</named-content> 78588</td><td rowspan="1" colspan="1">
                  <named-content xmlns:xlink="http://www.w3.org/1999/xlink" content-type="dwc:institutional_code" xlink:title="Institute of Chengdu Institute of Biology" xlink:href="http://grbio.org/institution/chengdu-institute-biology-0" xlink:type="simple">CIB</named-content>
                </td><td rowspan="1" colspan="1">Litang, Sichuan</td><td rowspan="1" colspan="1">M</td><td rowspan="1" colspan="1">427.3</td><td rowspan="1" colspan="1">504.6</td><td rowspan="1" colspan="1">77.3</td><td rowspan="1" colspan="1">24.6</td><td rowspan="1" colspan="1">15.6</td><td rowspan="1" colspan="1">8.2</td><td rowspan="1" colspan="1">–</td><td rowspan="1" colspan="1">2.7</td><td rowspan="1" colspan="1">9.9</td><td rowspan="1" colspan="1">5.3</td><td rowspan="1" colspan="1">151</td><td rowspan="1" colspan="1">40</td><td rowspan="1" colspan="1">21-21-16</td><td rowspan="1" colspan="1">7/7</td><td rowspan="1" colspan="1">10/10</td><td rowspan="1" colspan="1">0.110</td><td rowspan="1" colspan="1">
                  <xref ref-type="bibr" rid="B12">Shi et al. (2017)</xref>
                </td></tr><tr><td rowspan="1" colspan="1">
                  <italic>
                    <tp:taxon-name><tp:taxon-name-part taxon-name-part-type="genus" reg="Gloydius">G.</tp:taxon-name-part><tp:taxon-name-part taxon-name-part-type="species" reg="strauchi">strauchi</tp:taxon-name-part></tp:taxon-name>
                  </italic>
                </td><td rowspan="1" colspan="1"><named-content xmlns:xlink="http://www.w3.org/1999/xlink" content-type="dwc:institutional_code" xlink:title="Institute of Chengdu Institute of Biology" xlink:href="http://grbio.org/institution/chengdu-institute-biology-0" xlink:type="simple">CIB</named-content> 14358△</td><td rowspan="1" colspan="1">
                  <named-content xmlns:xlink="http://www.w3.org/1999/xlink" content-type="dwc:institutional_code" xlink:title="Institute of Chengdu Institute of Biology" xlink:href="http://grbio.org/institution/chengdu-institute-biology-0" xlink:type="simple">CIB</named-content>
                </td><td rowspan="1" colspan="1">Kangding, Sichuan</td><td rowspan="1" colspan="1">F</td><td rowspan="1" colspan="1">384.1</td><td rowspan="1" colspan="1">438.3</td><td rowspan="1" colspan="1">54.2</td><td rowspan="1" colspan="1">22.4</td><td rowspan="1" colspan="1">12.4</td><td rowspan="1" colspan="1">7.9</td><td rowspan="1" colspan="1">–</td><td rowspan="1" colspan="1">2.4</td><td rowspan="1" colspan="1">8.4</td><td rowspan="1" colspan="1">5.6</td><td rowspan="1" colspan="1">158</td><td rowspan="1" colspan="1">35</td><td rowspan="1" colspan="1">21-21-15</td><td rowspan="1" colspan="1">7/7</td><td rowspan="1" colspan="1">–</td><td rowspan="1" colspan="1">0.107</td><td rowspan="1" colspan="1">
                  <xref ref-type="bibr" rid="B12">Shi et al. (2017)</xref>
                </td></tr><tr><td rowspan="1" colspan="1">
                  <italic>
                    <tp:taxon-name><tp:taxon-name-part taxon-name-part-type="genus" reg="Gloydius">G.</tp:taxon-name-part><tp:taxon-name-part taxon-name-part-type="species" reg="strauchi">strauchi</tp:taxon-name-part></tp:taxon-name>
                  </italic>
                </td><td rowspan="1" colspan="1"><named-content xmlns:xlink="http://www.w3.org/1999/xlink" content-type="dwc:institutional_code" xlink:title="Institute of Chengdu Institute of Biology" xlink:href="http://grbio.org/institution/chengdu-institute-biology-0" xlink:type="simple">CIB</named-content> 14359△</td><td rowspan="1" colspan="1">
                  <named-content xmlns:xlink="http://www.w3.org/1999/xlink" content-type="dwc:institutional_code" xlink:title="Institute of Chengdu Institute of Biology" xlink:href="http://grbio.org/institution/chengdu-institute-biology-0" xlink:type="simple">CIB</named-content>
                </td><td rowspan="1" colspan="1">Kangding, Sichuan</td><td rowspan="1" colspan="1">F</td><td rowspan="1" colspan="1">450.3</td><td rowspan="1" colspan="1">505.5</td><td rowspan="1" colspan="1">55.2</td><td rowspan="1" colspan="1">20.9</td><td rowspan="1" colspan="1">12.4</td><td rowspan="1" colspan="1">7.2</td><td rowspan="1" colspan="1">–</td><td rowspan="1" colspan="1">1.9</td><td rowspan="1" colspan="1">7.8</td><td rowspan="1" colspan="1">6</td><td rowspan="1" colspan="1">160</td><td rowspan="1" colspan="1">33</td><td rowspan="1" colspan="1">21-21-15</td><td rowspan="1" colspan="1">7/7</td><td rowspan="1" colspan="1">–</td><td rowspan="1" colspan="1">0.091</td><td rowspan="1" colspan="1">
                  <xref ref-type="bibr" rid="B12">Shi et al. (2017)</xref>
                </td></tr><tr><td rowspan="1" colspan="1">
                  <italic>
                    <tp:taxon-name><tp:taxon-name-part taxon-name-part-type="genus" reg="Gloydius">G.</tp:taxon-name-part><tp:taxon-name-part taxon-name-part-type="species" reg="swild">swild</tp:taxon-name-part></tp:taxon-name>
                  </italic>
                </td><td rowspan="1" colspan="1"><named-content xmlns:xlink="http://www.w3.org/1999/xlink" content-type="dwc:institutional_code" xlink:title="Institute of Vertebrate Paleontology and Paleoanthropology" xlink:href="http://grbio.org/institution/institute-vertebrate-paleontology-and-paleoanthropology" xlink:type="simple">IVPP</named-content> OV 2725**</td><td rowspan="1" colspan="1">
                  <named-content xmlns:xlink="http://www.w3.org/1999/xlink" content-type="dwc:institutional_code" xlink:title="Institute of Vertebrate Paleontology and Paleoanthropology" xlink:href="http://grbio.org/institution/institute-vertebrate-paleontology-and-paleoanthropology" xlink:type="simple">IVPP</named-content>
                </td><td rowspan="1" colspan="1">Heishui, Aba, Sichuan</td><td rowspan="1" colspan="1">F</td><td rowspan="1" colspan="1">462.0</td><td rowspan="1" colspan="1">529.5</td><td rowspan="1" colspan="1">67.5</td><td rowspan="1" colspan="1">20.8</td><td rowspan="1" colspan="1">12.2</td><td rowspan="1" colspan="1">6.6</td><td rowspan="1" colspan="1">5.8</td><td rowspan="1" colspan="1">2.4</td><td rowspan="1" colspan="1">7.6</td><td rowspan="1" colspan="1">4.1</td><td rowspan="1" colspan="1">170</td><td rowspan="1" colspan="1">46</td><td rowspan="1" colspan="1">21-21-15</td><td rowspan="1" colspan="1">7/7</td><td rowspan="1" colspan="1">10/10</td><td rowspan="1" colspan="1">0.115</td><td rowspan="1" colspan="1">
                  <xref ref-type="bibr" rid="B14">Shi et al. (2021)</xref>
                </td></tr><tr><td rowspan="1" colspan="1">
                  <italic>
                    <tp:taxon-name><tp:taxon-name-part taxon-name-part-type="genus" reg="Gloydius">G.</tp:taxon-name-part><tp:taxon-name-part taxon-name-part-type="species" reg="swild">swild</tp:taxon-name-part></tp:taxon-name>
                  </italic>
                </td><td rowspan="1" colspan="1"><named-content xmlns:xlink="http://www.w3.org/1999/xlink" content-type="dwc:institutional_code" xlink:title="Institute of Vertebrate Paleontology and Paleoanthropology" xlink:href="http://grbio.org/institution/institute-vertebrate-paleontology-and-paleoanthropology" xlink:type="simple">IVPP</named-content> OV 2726*</td><td rowspan="1" colspan="1">
                  <named-content xmlns:xlink="http://www.w3.org/1999/xlink" content-type="dwc:institutional_code" xlink:title="Institute of Vertebrate Paleontology and Paleoanthropology" xlink:href="http://grbio.org/institution/institute-vertebrate-paleontology-and-paleoanthropology" xlink:type="simple">IVPP</named-content>
                </td><td rowspan="1" colspan="1">Heishui, Aba, Sichuan</td><td rowspan="1" colspan="1">F</td><td rowspan="1" colspan="1">552.0</td><td rowspan="1" colspan="1">629.1</td><td rowspan="1" colspan="1">77.1</td><td rowspan="1" colspan="1">23.8</td><td rowspan="1" colspan="1">15.7</td><td rowspan="1" colspan="1">8.4</td><td rowspan="1" colspan="1">6.2</td><td rowspan="1" colspan="1">3.2</td><td rowspan="1" colspan="1">9.6</td><td rowspan="1" colspan="1">5.0</td><td rowspan="1" colspan="1">168</td><td rowspan="1" colspan="1">43</td><td rowspan="1" colspan="1">21-21-17</td><td rowspan="1" colspan="1">7/7</td><td rowspan="1" colspan="1">10/10</td><td rowspan="1" colspan="1">0.134</td><td rowspan="1" colspan="1">
                  <xref ref-type="bibr" rid="B14">Shi et al. (2021)</xref>
                </td></tr></tbody></table><table-wrap-foot><fn><p>Note: **, holotype; *, paratype; △, topotype. The missing data are marked as “–”.</p></fn></table-wrap-foot></table-wrap></tp:treatment-sec><ref-list><ref id="B7"><mixed-citation xmlns:xlink="http://www.w3.org/1999/xlink" xlink:type="simple"><person-group><name name-style="western"><surname>Li</surname><given-names>C</given-names></name><name name-style="western"><surname>Sun</surname><given-names>ZY</given-names></name><name name-style="western"><surname>Cai</surname><given-names>YS</given-names></name><name name-style="western"><surname>Liu</surname><given-names>SY</given-names></name><name name-style="western"><surname>Ran</surname><given-names>JH</given-names></name><name name-style="western"><surname>Liu</surname><given-names>ZJ</given-names></name><name name-style="western"><surname>Wang</surname><given-names>YZ</given-names></name></person-group> (<year>2004</year>) <article-title>The Herpetofaunal Diversity in Jiuzhaigou National Nature Reserve, China.</article-title><source>Chinese Journal of Zoology</source><volume>39</volume>(<issue>2</issue>): <fpage>74</fpage>–<lpage>77</lpage>.</mixed-citation></ref><ref id="B21"><mixed-citation xmlns:xlink="http://www.w3.org/1999/xlink" xlink:type="simple"><person-group><name name-style="western"><surname>Zhao</surname><given-names>EM</given-names></name></person-group> (<year>2006</year>) Snakes of China. Volume I. Anhui Science and Technology Publishing House, Hefei, 118–129.</mixed-citation></ref><ref id="B11"><mixed-citation xmlns:xlink="http://www.w3.org/1999/xlink" xlink:type="simple"><person-group><name name-style="western"><surname>Shi</surname><given-names>JS</given-names></name><name name-style="western"><surname>Yang</surname><given-names>DW</given-names></name><name name-style="western"><surname>Zhang</surname><given-names>WY</given-names></name><name name-style="western"><surname>Qi</surname><given-names>S</given-names></name><name name-style="western"><surname>Li</surname><given-names>PP</given-names></name><name name-style="western"><surname>Ding</surname><given-names>L</given-names></name></person-group> (<year>2016</year>) <article-title>Distribution and intraspecies taxonomy of <tp:taxon-name><tp:taxon-name-part taxon-name-part-type="genus">Gloydius</tp:taxon-name-part><tp:taxon-name-part taxon-name-part-type="species">halys</tp:taxon-name-part></tp:taxon-name>-<tp:taxon-name><tp:taxon-name-part taxon-name-part-type="genus">Gloydius</tp:taxon-name-part><tp:taxon-name-part taxon-name-part-type="species">intermedius</tp:taxon-name-part></tp:taxon-name> complex in China (<tp:taxon-name><tp:taxon-name-part taxon-name-part-type="suborder">Serpentes</tp:taxon-name-part></tp:taxon-name>: <tp:taxon-name><tp:taxon-name-part taxon-name-part-type="subfamily">Crotalinae</tp:taxon-name-part></tp:taxon-name>).</article-title><source>Chinese Journal of Zoology</source><volume>51</volume>(<issue>5</issue>): <fpage>777</fpage>–<lpage>798</lpage>. <ext-link xlink:href="10.13859/j.cjz.201605008" ext-link-type="doi" xlink:type="simple">https://doi.org/10.13859/j.cjz.201605008</ext-link></mixed-citation></ref><ref id="B12"><mixed-citation xmlns:xlink="http://www.w3.org/1999/xlink" xlink:type="simple"><person-group><name name-style="western"><surname>Shi</surname><given-names>JS</given-names></name><name name-style="western"><surname>Wang</surname><given-names>G</given-names></name><name name-style="western"><surname>Chen</surname><given-names>XE</given-names></name><name name-style="western"><surname>Fang</surname><given-names>YH</given-names></name><name name-style="western"><surname>Ding</surname><given-names>L</given-names></name><name name-style="western"><surname>Huang</surname><given-names>S</given-names></name><name name-style="western"><surname>Hou</surname><given-names>M</given-names></name><name name-style="western"><surname>Liu</surname><given-names>J</given-names></name><name name-style="western"><surname>Li</surname><given-names>PP</given-names></name></person-group> (<year>2017</year>) <article-title>A new moth-preying alpine pitviper species from Qinghai-Tibetan Plateau (<tp:taxon-name><tp:taxon-name-part taxon-name-part-type="family">Viperidae</tp:taxon-name-part></tp:taxon-name>, <tp:taxon-name><tp:taxon-name-part taxon-name-part-type="subfamily">Crotalinae</tp:taxon-name-part></tp:taxon-name>).</article-title><source><tp:taxon-name><tp:taxon-name-part taxon-name-part-type="class">Amphibia</tp:taxon-name-part></tp:taxon-name>-<tp:taxon-name><tp:taxon-name-part taxon-name-part-type="class">Reptilia</tp:taxon-name-part></tp:taxon-name></source><volume>38</volume>(<issue>4</issue>): <fpage>517</fpage>–<lpage>532</lpage>. <ext-link xlink:href="10.1163/15685381-00003134" ext-link-type="doi" xlink:type="simple">https://doi.org/10.1163/15685381-00003134</ext-link></mixed-citation></ref><ref id="B13"><mixed-citation xmlns:xlink="http://www.w3.org/1999/xlink" xlink:type="simple"><person-group><name name-style="western"><surname>Shi</surname><given-names>JS</given-names></name><name name-style="western"><surname>Yang</surname><given-names>DC</given-names></name><name name-style="western"><surname>Zhang</surname><given-names>WY</given-names></name><name name-style="western"><surname>Peng</surname><given-names>LF</given-names></name><name name-style="western"><surname>Orlov</surname><given-names>N</given-names></name><name name-style="western"><surname>Jiang</surname><given-names>F</given-names></name><name name-style="western"><surname>Ding</surname><given-names>L</given-names></name><name name-style="western"><surname>Hou</surname><given-names>M</given-names></name><name name-style="western"><surname>Huang</surname><given-names>XL</given-names></name><name name-style="western"><surname>Huang</surname><given-names>S</given-names></name><name name-style="western"><surname>Li</surname><given-names>PP</given-names></name></person-group> (<year>2018</year>) <article-title>A new species of the <italic><tp:taxon-name><tp:taxon-name-part taxon-name-part-type="genus">Gloydius</tp:taxon-name-part><tp:taxon-name-part taxon-name-part-type="species">strauchi</tp:taxon-name-part></tp:taxon-name></italic> complex (<tp:taxon-name><tp:taxon-name-part taxon-name-part-type="subfamily">Crotalinae</tp:taxon-name-part></tp:taxon-name>: <tp:taxon-name><tp:taxon-name-part taxon-name-part-type="family">Viperidae</tp:taxon-name-part></tp:taxon-name>: <tp:taxon-name><tp:taxon-name-part taxon-name-part-type="suborder">Serpentes</tp:taxon-name-part></tp:taxon-name>) from Qinghai, Sichuan, and Gansu, China.</article-title><source>Russian Journal of Herpetology</source><volume>25</volume>(<issue>2</issue>): <fpage>126</fpage>–<lpage>138</lpage>. <ext-link xlink:href="10.30906/1026-2296-2018-25-2-126-138" ext-link-type="doi" xlink:type="simple">https://doi.org/10.30906/1026-2296-2018-25-2-126-138</ext-link></mixed-citation></ref><ref id="B14"><mixed-citation xmlns:xlink="http://www.w3.org/1999/xlink" xlink:type="simple"><person-group><name name-style="western"><surname>Shi</surname><given-names>JS</given-names></name><name name-style="western"><surname>Liu</surname><given-names>JC</given-names></name><name name-style="western"><surname>Giri</surname><given-names>R</given-names></name><name name-style="western"><surname>Owens</surname><given-names>JB</given-names></name><name name-style="western"><surname>Santra</surname><given-names>V</given-names></name><name name-style="western"><surname>Kuttalam</surname><given-names>S</given-names></name><name name-style="western"><surname>Selvan</surname><given-names>M</given-names></name><name name-style="western"><surname>Guo</surname><given-names>KJ</given-names></name><name name-style="western"><surname>Malhotra</surname><given-names>A</given-names></name></person-group> (<year>2021</year>) <article-title>Molecular phylogenetic analysis of the genus <italic><tp:taxon-name><tp:taxon-name-part taxon-name-part-type="genus">Gloydius</tp:taxon-name-part></tp:taxon-name></italic> (<tp:taxon-name><tp:taxon-name-part taxon-name-part-type="order">Squamata</tp:taxon-name-part></tp:taxon-name>, <tp:taxon-name><tp:taxon-name-part taxon-name-part-type="family">Viperidae</tp:taxon-name-part></tp:taxon-name>, <tp:taxon-name><tp:taxon-name-part taxon-name-part-type="subfamily">Crotalinae</tp:taxon-name-part></tp:taxon-name>), with descriptions of two new alpine species from Qinghai-Tibet Plateau, China.</article-title><source>ZooKeys</source><volume>1061</volume>: <fpage>87</fpage>–<lpage>108</lpage>. <ext-link xlink:href="10.3897/zookeys.1061.70420" ext-link-type="doi" xlink:type="simple">https://doi.org/10.3897/zookeys.1061.70420</ext-link></mixed-citation></ref><ref id="B18"><mixed-citation xmlns:xlink="http://www.w3.org/1999/xlink" xlink:type="simple"><person-group><name name-style="western"><surname>Wang</surname><given-names>K</given-names></name><name name-style="western"><surname>Ren</surname><given-names>JL</given-names></name><name name-style="western"><surname>Dong</surname><given-names>WJ</given-names></name><name name-style="western"><surname>Jiang</surname><given-names>K</given-names></name><name name-style="western"><surname>Shi</surname><given-names>JS</given-names></name><name name-style="western"><surname>Siler</surname><given-names>CD</given-names></name><name name-style="western"><surname>Che</surname><given-names>J</given-names></name></person-group> (<year>2019</year>) <article-title>A New Species of Plateau Pitviper (<tp:taxon-name><tp:taxon-name-part taxon-name-part-type="class">Reptilia</tp:taxon-name-part></tp:taxon-name>: <tp:taxon-name><tp:taxon-name-part taxon-name-part-type="suborder">Serpentes</tp:taxon-name-part></tp:taxon-name>: <italic><tp:taxon-name><tp:taxon-name-part taxon-name-part-type="genus">Gloydius</tp:taxon-name-part></tp:taxon-name></italic>) from the Upper Lancang (= Mekong) Valley in the Hengduan Mountain Region, Tibet, China.</article-title><source>Journal of Herpetology</source><volume>53</volume>(<issue>3</issue>): <fpage>224</fpage>–<lpage>236</lpage>. <ext-link xlink:href="10.1670/18-126" ext-link-type="doi" xlink:type="simple">https://doi.org/10.1670/18-126</ext-link></mixed-citation></ref></ref-list></tp:taxon-treatment>
